# Supplementary material for: Multi-dimensional optical information acquisition based on a misaligned unipolar barrier photodetector
Source: Nat Commun. 2024 Aug 16;15:7071. doi: 10.1038/s41467-024-51378-7 (PMC11329724; doi:10.1038/s41467-024-51378-7)
Supplement: Supplementary file 3 — Source Data [file 41467_2024_51378_MOESM3_ESM.xlsx]

## Sheet: Fig. 3
Fig. 3a							Fig. 3b					Fig. 3c						Fig. 3d						Fig. 3e						Fig. 3f
	Vd=-1V(AC)	Vd=-1V(ZZ)	Vd=1V(AC)	Vd=1V(ZZ)				Dark	Tb=450°C				MWIR1		MWIR2				MWIR1		MWIR2				MWIR1	MWIR2	MWIR2/MWIR1				MWIR2/MWIR1
Wavelength	Intensity	Intensity	Intensity	Intensity			Vd	Id (A)	Id (A)			Frequency	Intensity	Frequency	Intensity			Time (s)	Current (nA)	Time (s)	Current (nA)			Distance (cm)	Current (nA)	Current (nA)	Ratio			Tb (°C)	Ratio
6.20261	0.03199	0.02491	0.02832	0.02531			1	1.191e-05	1.38366e-05			1	-0.59457	1	-0.11263			0.00311	1.03548e-08	0.02378	-1.00823e-08			10	195.82	8.38	0.04279			450	0.02559
6.1989	0.03141	0.02434	0.02839	0.02503			0.98	1.16222e-05	1.35141e-05			1.3446	-0.6388	1.35577	-0.19802			0.02553	1.03694e-08	0.06968	-1.00748e-08			15	111.96	4.61	0.04118			500	0.02747
6.1952	0.0307	0.02352	0.02844	0.0248			0.96	1.13362e-05	1.31862e-05			1.80794	-0.4545	1.83811	-0.07259			0.04789	1.03557e-08	0.12145	-1.00797e-08			20	70.01	2.82	0.04028			495	0.027
6.1915	0.02991	0.02258	0.02851	0.02461			0.94	1.10463e-05	1.28563e-05			2.43096	-0.43239	2.49206	-0.16126			0.07034	1.03818e-08	0.14425	-1.0082e-08			25	50.78	2.13	0.04195			550	0.03043
6.1878	0.02914	0.02167	0.02863	0.02445			0.92	1.07664e-05	1.25368e-05			3.26866	-0.87747	3.37866	-0.08509			0.09555	1.04289e-08	0.19015	-1.00914e-08			30	35.67	1.57	0.04401			600	0.03602
6.18412	0.02852	0.02085	0.02879	0.02435			0.9	1.04786e-05	1.22102e-05			4.39503	-0.37679	4.58069	-0.11969			0.14132	1.03923e-08	0.21255	-1.00798e-08			35	26.89	1.16	0.04314			650	0.04377
6.18043	0.02819	0.02018	0.02899	0.02434			0.88	1.01981e-05	1.18881e-05			5.90955	-0.29396	6.21036	-0.04956			0.16377	1.03034e-08	0.23498	-1.0092e-08			40	21.24	0.97	0.04567			700	0.05153
6.17675	0.02823	0.01963	0.02918	0.02442			0.86	9.9153e-06	1.15611e-05			7.94597	-1.05041	8.41982	-0.07044			0.1862	1.03105e-08	0.25745	-1.00818e-08			45	16.95	0.73	0.04307			720	0.05626
6.17307	0.02863	0.01912	0.02929	0.02457			0.84	9.6307e-06	1.1234e-05			10.6841	-0.6386	11.4154	-0.04741			0.20867	1.03344e-08	0.28014	-1.00792e-08			50	14.07	0.65	0.0462			750	0.06338
6.1694	0.02924	0.01854	0.02926	0.02471			0.82	9.346e-06	1.09093e-05			14.3659	-0.7114	15.4766	-0.09307			0.2311	1.03285e-08	0.30257	-1.00563e-08									800	0.07278
6.16573	0.02986	0.01775	0.02908	0.02477			0.8	9.0604e-06	1.05725e-05			19.3163	-1.28437	20.9827	0			0.25358	1.0325e-08	0.33772	-1.00805e-08									850	0.07852
6.16207	0.03025	0.01669	0.02873	0.02467			0.78	8.77455e-06	1.02436e-05			25.9727	-0.47652	28.4477	-0.13628			0.29941	1.03776e-08	0.36014	-1.00727e-08									900	0.10107
6.15841	0.03026	0.0154	0.02827	0.02441			0.76	8.49336e-06	9.915e-06			34.9228	-0.86109	38.5686	-0.10003			0.3519	1.04074e-08	0.38259	-1.0082e-08									950	0.12269
6.15476	0.02987	0.01406	0.02776	0.02405			0.74	8.2059e-06	9.5832e-06			46.9572	-1.09351	52.2901	-0.14611			0.3743	1.04183e-08	0.40503	-1.00773e-08									1000	0.14471
6.15111	0.02922	0.01297	0.0273	0.02367			0.72	7.92565e-06	9.2511e-06			63.1385	-0.61782	70.8934	-0.21328			0.42038	1.04734e-08	0.46158	-1.00736e-08
6.14746	0.02856	0.01247	0.02694	0.02341			0.7	7.6453e-06	8.92585e-06			84.8959	-0.97863	96.1152	-0.23642			0.47177	1.04589e-08	0.48454	-1.0081e-08
6.14382	0.02817	0.01279	0.02669	0.02336			0.68	7.362e-06	8.58786e-06			114.151	-0.87962	130.31	-0.20017			0.4942	1.05195e-08	0.53026	-1.00634e-08
6.14018	0.02825	0.01398	0.02655	0.02358			0.66	7.07943e-06	8.25841e-06			153.487	-0.8316	176.671	-0.22556			0.54055	4.55468e-08	0.55271	-1.60716e-08
6.13655	0.02886	0.01584	0.02648	0.02404			0.64	6.79822e-06	7.9254e-06			206.378	-0.74508	239.525	-0.22915			0.563	9.78964e-08	0.57515	-2.80292e-08
6.13291	0.02991	0.01798	0.02645	0.0247			0.62	6.5215e-06	7.59176e-06			277.496	-0.94403	324.741	-0.22177			0.58546	9.82387e-08	0.59758	-2.80564e-08
6.12929	0.0312	0.01993	0.02643	0.02545			0.6	6.23397e-06	7.26077e-06			373.12	-0.75461	440.274	-0.29887			0.62086	9.81473e-08	0.62002	-2.8061e-08
6.12567	0.03248	0.02136	0.02641	0.02619			0.58	5.96039e-06	6.9256e-06			501.697	-0.67096	596.91	-0.26171			0.64327	9.79847e-08	0.64249	-2.80575e-08
6.12206	0.03358	0.02213	0.02639	0.02682			0.56	5.68701e-06	6.59929e-06			674.581	-0.70853	809.273	-0.31648			0.66569	9.81129e-08	0.66493	-2.80593e-08
6.11844	0.0344	0.02234	0.02638	0.02726			0.54	5.40994e-06	6.28199e-06			907.04	-0.69389	1097.19	-0.32068			0.68814	9.81248e-08	0.68734	-2.80687e-08
6.11484	0.03493	0.02222	0.02636	0.02744			0.52	5.13929e-06	5.95203e-06			1219.6	-0.66809	1487.54	-0.35652			0.71225	9.81031e-08	0.70979	-2.80655e-08
6.11123	0.03524	0.02203	0.02634	0.02736			0.5	4.86257e-06	5.63597e-06			1639.88	-0.60635	2016.76	-0.42471			0.73466	9.81009e-08	0.73222	-2.80681e-08
6.10763	0.03535	0.02187	0.02629	0.02702			0.48	4.59761e-06	5.31873e-06			2204.98	-0.69082	2734.26	-0.45502			0.75711	9.81128e-08	0.75482	-2.80714e-08
6.10404	0.03531	0.0217	0.02617	0.02649			0.46	4.32699e-06	4.99634e-06			2964.8	-0.76546	3707.03	-0.40597			0.77979	9.80445e-08	0.77721	-2.80661e-08
6.10045	0.03509	0.02131	0.02598	0.02585			0.44	4.05864e-06	4.68542e-06			3986.47	-0.83078	5025.88	-0.54205			0.80222	9.80567e-08	0.79969	-2.80716e-08
6.09686	0.03467	0.02049	0.02573	0.02522			0.42	3.80104e-06	4.37416e-06			5360.2	-0.65273	6813.94	-0.48051			0.82492	9.81967e-08	0.82215	-2.80702e-08
6.09328	0.03402	0.01915	0.02543	0.0247			0.4	3.54363e-06	4.06942e-06			7207.31	-0.63051	9238.14	-0.47826			0.84733	9.81885e-08	0.86073	-2.80681e-08
6.0897	0.03316	0.01736	0.02514	0.02436			0.38	3.29127e-06	3.77263e-06			9690.94	-0.68539	12524.8	-0.4459			0.8698	9.82005e-08	0.88344	-2.80605e-08
6.08613	0.03211	0.01538	0.02491	0.02423			0.36	3.04726e-06	3.48693e-06			13030.4	-0.50304	16980.7	-0.48246			0.89221	9.8178e-08	0.90591	-2.80627e-08
6.08256	0.03094	0.01353	0.02479	0.02431			0.34	2.80288e-06	3.20252e-06			17520.7	-0.68775	23022	-0.45287			0.91466	9.81335e-08	0.92834	-2.80688e-08
6.07899	0.02975	0.01207	0.02482	0.02458			0.32	2.55918e-06	2.92253e-06			23558.3	-0.8527	31212.5	-0.51092			0.9372	9.81778e-08	0.9508	-2.80781e-08
6.07543	0.02863	0.01116	0.02502	0.02499			0.3	2.33904e-06	2.64696e-06			31676.4	-0.98457	42317	-0.4585			0.95961	9.82064e-08	0.97319	-2.80698e-08
6.07187	0.02767	0.01078	0.02537	0.02551			0.28	2.11478e-06	2.38247e-06			42592	-0.80959	57372.2	-0.39307			0.98263	9.81842e-08	0.99563	-2.80565e-08
6.06832	0.02696	0.01081	0.02583	0.02607			0.26	1.90137e-06	2.14353e-06			57269.1	-0.50734	77783.5	-0.45061			1.00508	9.81904e-08	1.01803	-2.80663e-08
6.06477	0.02655	0.01113	0.02634	0.02662			0.24	1.69882e-06	1.90635e-06			77004	-0.21584	105457	-0.48604			1.02752	9.82349e-08	1.04047	-2.806e-08
6.06123	0.02642	0.01164	0.02682	0.02707			0.22	1.49852e-06	1.67746e-06			103539	-0.07188	142975	-0.56724			1.05069	9.81172e-08	1.06295	-2.80569e-08
6.05769	0.02653	0.01229	0.02721	0.02734			0.2	1.31503e-06	1.46561e-06			139219	0	193841	-0.71979			1.07315	9.81979e-08	1.08576	-2.8066e-08
6.05415	0.02672	0.01309	0.02745	0.02735			0.18	1.14343e-06	1.26742e-06			187193	-0.21143	262804	-1.05471			1.09579	9.81852e-08	1.10817	-2.80608e-08
6.05062	0.02685	0.01404	0.02753	0.02708			0.16	9.8212e-07	1.07765e-06			251700	-0.61239	356302	-1.47389			1.11823	9.81131e-08	1.13062	-2.80549e-08
6.04709	0.02677	0.01508	0.02747	0.02655			0.14	8.29264e-07	9.0944e-07			338435	-0.6643	483064	-1.78239			1.14661	9.80751e-08	1.15359	-2.80443e-08
6.04357	0.02639	0.01614	0.02731	0.02584			0.12	6.8738e-07	7.54248e-07			455059	-0.88628	654923	-2.12652			1.1692	9.8115e-08	1.17607	-2.80516e-08
6.04005	0.02573	0.01715	0.02711	0.02508			0.1	5.54424e-07	6.04517e-07			611871	-1.00464	887926	-6.10228			1.19161	9.81121e-08	1.19855	-2.80507e-08
6.03653	0.0249	0.01807	0.02689	0.02442			0.08	4.30324e-07	4.69727e-07			822721	-4.38379	1203820	-9.03583			1.21411	9.8133e-08	1.22108	-2.80462e-08
6.03302	0.02406	0.01895	0.0267	0.02396			0.06	3.13973e-07	3.40984e-07			1106230	-8.61388	1632110	-9.90143			1.23651	9.81613e-08	1.24351	-2.80537e-08
6.02951	0.02339	0.01985	0.02652	0.02376			0.04	2.04319e-07	2.21372e-07			1487430	-10.064	2212760	-10.2389			1.25895	9.81521e-08	1.26621	-2.80605e-08
6.02601	0.02302	0.02083	0.02636	0.02382			0.02	9.9861e-08	1.07806e-07			2000000	-10.2389	--	-10.1632			1.28138	9.81577e-08	1.28861	-2.80509e-08
6.02251	0.02299	0.02187	0.02619	0.02407			0	3.83e-11	-1.2253e-09									1.30381	9.81026e-08	1.3111	-2.80513e-08
6.01901	0.02328	0.02282	0.02601	0.02442			-0.02	-9.62283e-08	-1.06462e-07									1.32649	9.82144e-08	1.33356	-2.80483e-08
6.01552	0.02382	0.02352	0.02582	0.02481			-0.04	-1.89947e-07	-2.08277e-07									1.34888	9.8194e-08	1.35603	-2.80489e-08
6.01204	0.0245	0.02378	0.02562	0.02516			-0.06	-2.82416e-07	-3.12586e-07									1.37136	9.82406e-08	1.38616	-2.80564e-08
6.00855	0.02526	0.02353	0.02541	0.02543			-0.08	-3.71434e-07	-4.10998e-07									1.39425	9.82013e-08	1.40857	-2.80612e-08
6.00507	0.02603	0.02289	0.02519	0.02562			-0.1	-4.58926e-07	-5.12203e-07									1.41666	9.82368e-08	1.43102	-2.80617e-08
6.0016	0.02674	0.02214	0.02495	0.02573			-0.12	-5.44203e-07	-6.12274e-07									1.43927	9.8226e-08	1.45346	-2.80571e-08
5.99813	0.02742	0.02166	0.02469	0.02579			-0.14	-6.31213e-07	-7.14838e-07									1.46168	9.81965e-08	1.47589	-2.80499e-08
5.99466	0.02798	0.0218	0.02443	0.02583			-0.16	-7.11218e-07	-8.17356e-07									1.48411	9.8166e-08	1.49839	-2.80486e-08
5.9912	0.02843	0.02276	0.02419	0.0259			-0.18	-7.91297e-07	-9.16869e-07									1.50654	9.82379e-08	1.52082	-2.80491e-08
5.98774	0.0288	0.02447	0.02401	0.02605			-0.2	-8.73206e-07	-1.01849e-06									1.52897	9.82865e-08	1.5433	-2.80417e-08
5.98428	0.02914	0.0266	0.0239	0.02629			-0.22	-9.42378e-07	-1.11688e-06									1.55315	9.83589e-08	1.56569	-2.80523e-08
5.98083	0.02952	0.0286	0.02387	0.02662			-0.24	-1.0145e-06	-1.21518e-06									1.57559	9.83061e-08	1.58816	-2.80448e-08
5.97738	0.02995	0.02992	0.02391	0.02699			-0.26	-1.08481e-06	-1.30891e-06									1.59803	9.83488e-08	1.61055	-2.80438e-08
5.97394	0.03039	0.03019	0.02398	0.02733			-0.28	-1.1452e-06	-1.40144e-06									1.6205	9.83091e-08	1.63298	-2.80499e-08
5.9705	0.03076	0.02948	0.02405	0.02759			-0.3	-1.20818e-06	-1.48678e-06									1.64298	9.83946e-08	1.65547	-2.80488e-08
5.96707	0.03091	0.02838	0.0241	0.02771			-0.32	-1.26388e-06	-1.56276e-06									1.67262	9.83681e-08	1.67786	-2.80623e-08
5.96363	0.03074	0.02796	0.02414	0.02769			-0.34	-1.31867e-06	-1.6586e-06									1.69503	9.408e-08	1.70031	-2.80537e-08
5.96021	0.03024	0.02959	0.0242	0.02757			-0.36	-1.36329e-06	-1.72341e-06									1.71763	1.59914e-08	1.72274	-2.80535e-08
5.95678	0.02948	0.03444	0.02432	0.02741			-0.38	-1.40926e-06	-1.78702e-06									1.77226	1.04232e-08	1.74579	-2.78071e-08
5.95337	0.02862	0.0431	0.02453	0.02725			-0.4	-1.44341e-06	-1.86853e-06									1.79473	1.04092e-08	1.76823	-1.07767e-08
5.94995	0.02786	--	0.02484	0.02712			-0.42	-1.47258e-06	-1.92911e-06									1.84068	1.03967e-08	1.82099	-1.01022e-08
5.94654	0.02735	--	0.02519	0.02695			-0.44	-1.50539e-06	-1.97523e-06									1.89241	1.03319e-08	1.84352	-1.01213e-08
5.94313	0.02715	--	0.02553	0.02669			-0.46	-1.52492e-06	-2.03304e-06									1.91488	1.03976e-08	1.90822	-1.01449e-08
5.93973	0.02722	--	0.0258	0.02626			-0.48	-1.55489e-06	-2.08344e-06									1.96041	1.03998e-08	1.96089	-1.01058e-08
5.93632	0.02745	--	0.02593	0.02567			-0.5	-1.58549e-06	-2.11634e-06									2.01244	1.03903e-08	1.98433	-1.01372e-08
5.93293	0.02771	--	0.02593	0.02494			-0.52	-1.60159e-06	-2.16239e-06									2.03505	1.03873e-08	2.0298	-1.01041e-08
5.92954	0.02793	--	0.02582	0.0242			-0.54	-1.6181e-06	-2.21036e-06									2.08079	1.03838e-08	2.05276	-1.01239e-08
5.92615	0.0281	--	0.02565	0.02356			-0.56	-1.64487e-06	-2.23369e-06									2.13247	1.03702e-08	2.07519	-1.01271e-08
5.92276	0.02824	--	0.02547	0.02314			-0.58	-1.6437e-06	-2.25379e-06									2.15511	1.03769e-08	2.09771	-1.00987e-08
5.91938	0.02841	0.04493	0.02533	0.02298			-0.6	-1.65634e-06	-2.30214e-06									2.22095	1.03764e-08	2.12012	-1.01027e-08
5.91601	0.02863	0.03282	0.02526	0.02305			-0.62	-1.667e-06	-2.31104e-06									2.24376	1.03883e-08	2.14261	-1.01092e-08
5.91264	0.02887	0.02439	0.02525	0.02325			-0.64	-1.68168e-06	-2.34481e-06									2.26623	1.04133e-08	2.18863	-1.00957e-08
5.90926	0.02906	0.01961	0.02529	0.02349			-0.66	-1.68697e-06	-2.3666e-06									2.28866	1.03445e-08	2.24081	-1.01172e-08
5.9059	0.02914	0.01765	0.02536	0.02367			-0.68	-1.68953e-06	-2.3961e-06									2.31149	1.03435e-08	2.26334	-1.00701e-08
5.90254	0.02906	0.01736	0.02544	0.02376			-0.7	-1.70668e-06	-2.41701e-06									2.33393	1.03694e-08	2.30967	-1.01013e-08
5.89918	0.02881	0.0178	0.02552	0.02378			-0.72	-1.72257e-06	-2.42031e-06									2.37957	1.03723e-08	2.33277	-1.00963e-08
5.89583	0.0284	0.01844	0.0256	0.02379			-0.74	-1.72309e-06	-2.45674e-06									2.43276	1.0356e-08	2.35519	-1.00978e-08
5.89248	0.02788	0.01922	0.02569	0.02383			-0.76	-1.72283e-06	-2.4761e-06									2.45521	1.03626e-08	2.37778	-1.01008e-08
5.88913	0.02731	0.02025	0.02579	0.02392			-0.78	-1.74206e-06	-2.48437e-06									2.5007	1.03618e-08	2.40017	-1.01061e-08
5.88579	0.02668	0.02166	0.02591	0.02407			-0.8	-1.74258e-06	-2.48916e-06									2.55257	1.0345e-08	2.42263	-1.00979e-08
5.88245	0.02603	0.02333	0.02603	0.02422			-0.82	-1.74206e-06	-2.49943e-06									2.57508	1.0335e-08	2.45614	-1.00965e-08
5.87912	0.02544	0.02491	0.02616	0.02434			-0.84	-1.74162e-06	-2.49788e-06									2.6207	1.03266e-08	2.47855	-1.01016e-08
5.87579	0.02503	0.02604	0.0263	0.02442			-0.86	-1.75745e-06	-2.51837e-06									2.67256	1.03572e-08	2.50112	-1.00943e-08
5.87246	0.02494	0.02646	0.02643	0.02447			-0.88	-1.76379e-06	-2.51442e-06									2.69519	1.03e-08	2.52356	-1.00946e-08
5.86913	0.0253	0.02616	0.02653	0.02452			-0.9	-1.77087e-06	-2.52468e-06									2.75249	1.03516e-08	2.56915	-1.01001e-08
5.86581	0.02615	0.02539	0.0266	0.02463			-0.92	-1.77742e-06	-2.5438e-06									2.77535	1.03571e-08	2.59158	-1.00884e-08
5.8625	0.02744	0.02446	0.0266	0.02482			-0.94	-1.76894e-06	-2.56227e-06									2.82078	1.03683e-08	2.61471	-1.00951e-08
5.85919	0.029	0.0236	0.02653	0.02509			-0.96	-1.78078e-06	-2.5566e-06									2.87281	1.25176e-08	2.6372	-1.00953e-08
5.85588	0.03061	0.02283	0.02639	0.0254			-0.98	-1.78843e-06	-2.56453e-06									2.8952	8.84397e-08	2.65959	-1.01034e-08
5.85257	0.03204	0.02203	0.02619	0.0257			-1	-1.78978e-06	-2.58334e-06									2.91776	9.81367e-08	2.68206	-1.0065e-08
5.84927	0.03307	0.02107	0.02593	0.02594														2.94014	9.82124e-08	2.70462	-1.0093e-08
5.84598	0.03359	0.01992	0.02561	0.02607														2.9626	9.81791e-08	2.76073	-1.01054e-08
5.84268	0.03357	0.01878	0.02523	0.02607														2.98572	9.8246e-08	2.78352	-1.01045e-08
5.83939	0.03305	0.01801	0.0248	0.02594														3.00813	9.82683e-08	2.82938	-1.00884e-08
5.83611	0.03213	0.01797	0.02432	0.02571														3.0306	9.83534e-08	2.85275	-1.00844e-08
5.83283	0.03093	0.01881	0.02384	0.02539														3.05304	9.82083e-08	2.8752	-1.00885e-08
5.82954	0.0296	0.02037	0.02338	0.02505														3.07557	9.82444e-08	2.898	-1.00831e-08
5.82627	0.02834	0.02226	0.023	0.02472														3.09798	9.8226e-08	2.92042	-1.00836e-08
5.823	0.02733	0.02396	0.02275	0.02445														3.1204	9.82771e-08	2.94288	-1.00337e-08
5.81973	0.02675	0.02504	0.02264	0.02428														3.14323	9.83049e-08	2.98123	-2.80919e-08
5.81647	0.02671	0.02536	0.02266	0.02423														3.16568	9.82807e-08	3.00364	-2.80522e-08
5.81321	0.02722	0.02504	0.02275	0.0243														3.18811	9.82446e-08	3.0261	-2.80687e-08
5.80995	0.02817	0.02439	0.02285	0.02444														3.21114	9.82717e-08	3.04853	-2.80703e-08
5.8067	0.02934	0.02373	0.02292	0.0246														3.2488	9.83715e-08	3.07097	-2.80657e-08
5.80345	0.03048	0.02322	0.02291	0.02472														3.27122	9.83502e-08	3.09483	-2.80688e-08
5.8002	0.03134	0.02283	0.02285	0.02477														3.29366	9.83228e-08	3.1173	-2.80685e-08
5.79696	0.03174	0.02243	0.02277	0.02471														3.31612	9.84163e-08	3.14011	-2.8061e-08
5.79372	0.03163	0.02187	0.02273	0.0246														3.33855	9.8358e-08	3.16252	-2.80609e-08
5.79049	0.03106	0.02113	0.02279	0.02447														3.36125	9.8391e-08	3.18496	-2.80604e-08
5.78725	0.03019	0.02035	0.02297	0.02439														3.3837	9.83576e-08	3.20738	-2.80708e-08
5.78403	0.02927	0.01977	0.02328	0.02443														3.4063	9.84248e-08	3.22981	-2.80733e-08
5.7808	0.02851	0.01959	0.02369	0.02461														3.42873	9.83067e-08	3.25305	-2.80765e-08
5.77758	0.02813	0.01985	0.02416	0.02491														3.45125	9.82488e-08	3.2755	-2.80696e-08
5.77437	0.02833	0.02042	0.02465	0.02531														3.47364	9.82202e-08	3.29789	-2.80789e-08
5.77115	0.02918	0.02103	0.02511	0.02576														3.49611	9.83392e-08	3.32046	-2.8061e-08
5.76794	0.03069	0.0214	0.02554	0.02622														3.51869	9.83314e-08	3.34289	-2.80664e-08
5.76474	0.03268	0.02136	0.0259	0.02668														3.54114	9.83419e-08	3.36572	-2.80719e-08
5.76153	0.03491	0.02086	0.0262	0.02714														3.56491	9.81609e-08	3.38814	-2.80803e-08
5.75834	0.03703	0.02001	0.02641	0.02762														3.58736	9.81611e-08	3.41072	-2.80779e-08
5.75514	0.03875	0.01898	0.02653	0.02811														3.60981	9.82689e-08	3.43313	-2.80804e-08
5.75195	0.03984	0.01791	0.02657	0.0286														3.6323	9.82307e-08	3.45558	-2.80714e-08
5.74876	0.04027	0.01688	0.02653	0.02904														3.65474	9.82132e-08	3.47823	-2.80789e-08
5.74557	0.04015	0.01594	0.02643	0.02941														3.67716	9.81962e-08	3.50505	-2.80792e-08
5.74239	0.03973	0.01511	0.02629	0.02965														3.69958	9.83161e-08	3.52752	-2.80598e-08
5.73921	0.03929	0.01444	0.0261	0.02973														3.72331	9.82962e-08	3.54993	-2.8076e-08
5.73604	0.03903	0.01405	0.02587	0.02964														3.74572	9.83672e-08	3.57239	-2.80753e-08
5.73287	0.03901	0.01403	0.0256	0.02939														3.77473	9.82898e-08	3.59522	-2.80819e-08
5.7297	0.03917	0.01441	0.02528	0.029														3.79717	9.83975e-08	3.61767	-2.80823e-08
5.72654	0.03937	0.01513	0.02495	0.02849														3.81961	9.8403e-08	3.6401	-2.80777e-08
5.72338	0.03947	0.01608	0.02462	0.02788														3.84209	9.83063e-08	3.66379	-2.80838e-08
5.72022	0.03941	0.01708	0.02433	0.02721														3.86451	9.83488e-08	3.6862	-2.80752e-08
5.71707	0.03926	0.01802	0.02413	0.02653														3.88691	9.83757e-08	3.70861	-2.80688e-08
5.71392	0.03919	0.01889	0.02401	0.02588														3.9094	9.83423e-08	3.73102	-2.80558e-08
5.71077	0.03939	0.01972	0.02397	0.02533														3.93307	9.82732e-08	3.75346	-2.80771e-08
5.70763	0.03999	0.02057	0.02397	0.02492														3.95549	9.81417e-08	3.77587	-2.80687e-08
5.70449	0.04104	0.02145	0.02399	0.0247														3.97829	9.82612e-08	3.7983	-2.80614e-08
5.70135	0.04248	0.02229	0.024	0.02465														4.00072	9.82977e-08	3.82112	-2.80749e-08
5.69822	0.04416	0.02299	0.02399	0.02476														4.02318	9.8276e-08	3.84359	-2.80716e-08
5.69509	0.04594	0.02346	0.02399	0.02498														4.04559	9.83335e-08	3.86622	-2.80769e-08
5.69197	0.0477	0.02372	0.02404	0.02525														4.06802	9.80151e-08	3.88873	-2.80738e-08
5.68884	0.04937	0.02392	0.02415	0.02552														4.0905	3.78175e-08	3.91282	-2.80767e-08
5.68572	0.05092	0.02428	0.02433	0.02578														4.11375	1.06724e-08	3.93524	-2.80699e-08
5.68261	0.05235	0.02499	0.02454	0.026														4.13626	1.04575e-08	3.95769	-2.80782e-08
5.6795	0.05362	0.02609	0.02475	0.02619														4.18171	1.03665e-08	3.98013	-2.80835e-08
5.67639	0.05467	0.02744	0.0249	0.02633														4.20486	1.03882e-08	4.00406	-2.80634e-08
5.67328	0.05541	0.02875	0.02495	0.02642														4.22731	1.04194e-08	4.02966	-2.80656e-08
5.67018	0.05575	0.02967	0.02491	0.02644														4.24973	1.03943e-08	4.05217	-2.80806e-08
5.66708	0.05564	0.02997	0.0248	0.02641														4.29677	1.04202e-08	4.0746	-2.80711e-08
5.66399	0.05507	0.0296	0.02469	0.02634														4.3427	1.04126e-08	4.09708	-2.80844e-08
5.6609	0.05412	0.02875	0.02462	0.02628														4.36513	1.03394e-08	4.11952	-2.80709e-08
5.65781	0.05293	0.0277	0.02465	0.02626														4.38755	1.03594e-08	4.1425	-2.80429e-08
5.65472	0.05168	0.02678	0.0248	0.0263														4.40998	1.03936e-08	4.16494	-2.80617e-08
5.65164	0.05059	0.0262	0.02504	0.02638														4.43364	1.03719e-08	4.18756	-2.80685e-08
5.64856	0.0499	0.02605	0.02533	0.02646														4.45605	1.03933e-08	4.21	-2.80772e-08
5.64549	0.04978	0.02628	0.02558	0.02646														4.50195	1.04445e-08	4.23243	-2.80702e-08
5.64242	0.0503	0.0268	0.02573	0.0263														4.52438	1.03876e-08	4.25497	-2.80713e-08
5.63935	0.05145	0.02755	0.02572	0.02596														4.54681	1.0388e-08	4.27737	-2.81034e-08
5.63628	0.05306	0.02846	0.02553	0.02546														4.56923	1.03643e-08	4.29983	-2.71169e-08
5.63322	0.05489	0.0295	0.02518	0.02488														4.5917	1.03348e-08	4.32333	-1.01453e-08
5.63016	0.05667	0.03058	0.02475	0.02432														4.61422	1.03548e-08	4.36925	-1.01215e-08
5.62711	0.05819	0.03155	0.02432	0.02387														4.63672	1.03146e-08	4.39167	-1.01307e-08
5.62406	0.05938	0.03224	0.02399	0.02361														4.68225	1.03192e-08	4.41415	-1.01063e-08
5.62101	0.0603	0.03247	0.02383	0.02356														4.7047	1.03165e-08	4.43654	-1.01209e-08
5.61796	0.06114	0.03222	0.02385	0.02373														4.72708	1.03148e-08	4.459	-1.01483e-08
5.61492	0.06213	0.03157	0.02402	0.0241														4.74951	1.03368e-08	4.48154	-1.01085e-08
5.61188	0.06341	0.03072	0.02422	0.02468														4.77312	1.02903e-08	4.504	-1.01004e-08
5.60885	0.06498	0.02987	0.02434	0.02545														4.79554	1.03097e-08	4.5803	-1.00998e-08
5.60582	0.06668	0.02913	0.02425	0.02638														4.85923	1.03201e-08	4.60298	-1.0112e-08
5.60279	0.06822	0.02844	0.02388	0.02741														4.91352	1.0328e-08	4.64868	-1.0091e-08
5.59976	0.06929	0.0276	0.02321	0.02838														4.93617	1.03473e-08	4.70027	-1.01156e-08
5.59674	0.06966	0.02637	0.02232	0.02912														4.98186	1.03066e-08	4.72394	-1.01204e-08
5.59372	0.0693	0.02463	0.02134	0.02944														5.03341	1.03303e-08	4.7803	-1.01022e-08
5.59071	0.06834	0.02245	0.02041	0.02922														5.05585	1.0348e-08	4.80296	-1.00916e-08
5.58769	0.0671	0.02011	0.0197	0.02848														5.10143	1.03167e-08	4.86017	-1.01063e-08
5.58469	0.06594	0.01807	0.01929	0.02736														5.15336	1.0355e-08	4.88313	-1.00927e-08
5.58168	0.06517	0.0167	0.01926	0.02611														5.1758	1.03484e-08	4.94037	-1.00815e-08
5.57868	0.06499	0.01627	0.01957	0.02502														5.22174	1.03873e-08	4.96281	-1.0084e-08
5.57568	0.06544	0.01674	0.02017	0.02434														5.27291	8.31686e-08	5.00851	-1.00985e-08
5.57268	0.06643	0.01788	0.02094	0.02418														5.29537	9.81102e-08	5.06023	-1.00838e-08
5.56969	0.0678	0.01929	0.02176	0.0245														5.31781	9.81099e-08	5.08269	-1.00914e-08
5.5667	0.06937	0.0206	0.02252	0.02515														5.34045	9.82825e-08	5.16019	-1.00861e-08
5.56371	0.07103	0.0215	0.02311	0.02593														5.36286	9.82007e-08	5.18342	-1.0104e-08
5.56073	0.07273	0.02189	0.02349	0.02665														5.40598	9.8071e-08	5.24014	-1.00883e-08
5.55775	0.07446	0.02179	0.02362	0.02717														5.42852	9.81557e-08	5.26363	-1.00927e-08
5.55477	0.07626	0.02134	0.02355	0.02748														5.45105	9.82136e-08	5.32001	-1.00986e-08
5.5518	0.07812	0.0207	0.02334	0.0276														5.47351	9.81085e-08	5.34266	-1.01224e-08
5.54883	0.08001	0.02002	0.02309	0.0276														5.49593	9.80977e-08	5.38814	-1.00979e-08
5.54586	0.08182	0.01944	0.02287	0.02753														5.51836	9.81792e-08	5.44006	-1.03402e-08
5.5429	0.08345	0.01904	0.02274	0.02739														5.5408	9.82824e-08	5.46249	-2.7061e-08
5.53994	0.08477	0.01886	0.02273	0.02719														5.5645	9.8315e-08	5.48495	-2.80795e-08
5.53698	0.0857	0.01892	0.02282	0.0269														5.5869	9.82535e-08	5.50734	-2.80721e-08
5.53403	0.08622	0.01915	0.02296	0.02654														5.60992	9.81839e-08	5.52983	-2.80637e-08
5.53107	0.08642	0.01946	0.02311	0.02615														5.63244	9.83826e-08	5.55223	-2.80688e-08
5.52812	0.08643	0.01975	0.02324	0.02577														5.65488	9.83749e-08	5.57468	-2.80545e-08
5.52518	0.08642	0.01996	0.02331	0.02547														5.67728	9.84045e-08	5.59767	-2.80723e-08
5.52224	0.08656	0.02007	0.02334	0.02526														5.70028	9.83795e-08	5.62009	-2.80628e-08
5.5193	0.08696	0.02015	0.02333	0.02515														5.72271	9.83979e-08	5.65298	-2.80709e-08
5.51636	0.08765	0.0203	0.02328	0.02512														5.74513	9.83732e-08	5.67541	-2.80396e-08
5.51343	0.08858	0.02061	0.0232	0.02515														5.76761	9.83544e-08	5.69782	-2.80503e-08
5.5105	0.08963	0.02106	0.02308	0.02522														5.79002	9.82995e-08	5.7203	-2.80575e-08
5.50757	0.09065	0.02157	0.02291	0.02535														5.81416	9.82808e-08	5.74327	-2.80676e-08
5.50465	0.09148	0.02197	0.02271	0.02553														5.83661	9.82878e-08	5.76569	-2.80777e-08
5.50173	0.09202	0.02211	0.02251	0.02575														5.859	9.83433e-08	5.78844	-2.80614e-08
5.49881	0.09219	0.02189	0.02234	0.02598														5.8814	9.83183e-08	5.81083	-2.806e-08
5.4959	0.09197	0.02134	0.02224	0.02615														5.90394	9.82373e-08	5.83341	-2.80538e-08
5.49299	0.09134	0.02055	0.02225	0.02621														5.93099	9.8195e-08	5.85585	-2.80576e-08
5.49008	0.09034	0.0197	0.02236	0.02615														5.95343	9.81359e-08	5.87832	-2.80696e-08
5.48718	0.089	0.01893	0.02255	0.02599														5.97609	9.8012e-08	5.90071	-2.80695e-08
5.48427	0.08739	0.01831	0.02276	0.02579														5.99853	9.81043e-08	5.92317	-2.80653e-08
5.48137	0.08565	0.01788	0.02293	0.02563														6.02113	9.81335e-08	5.9459	-2.80692e-08
5.47848	0.08401	0.01764	0.02302	0.02557														6.04352	9.81155e-08	5.96835	-2.80739e-08
5.47559	0.08274	0.01759	0.02301	0.02562														6.066	9.81029e-08	5.99084	-2.80641e-08
5.4727	0.08218	0.01777	0.02291	0.02575														6.0884	9.81092e-08	6.01327	-2.80612e-08
5.46981	0.08261	0.01818	0.02278	0.02589														6.11085	9.81936e-08	6.0357	-2.80642e-08
5.46693	0.08422	0.01877	0.02267	0.02597														6.13329	9.81327e-08	6.05812	-2.80655e-08
5.46405	0.087	0.01938	0.02264	0.02592														6.156	9.8158e-08	6.08055	-2.80788e-08
5.46117	0.09075	0.01976	0.02271	0.02576														6.1784	9.80389e-08	6.10299	-2.80955e-08
5.45829	0.09506	0.01965	0.02289	0.02551														6.201	9.82052e-08	6.12542	-2.80816e-08
5.45542	0.09939	0.01889	0.02313	0.02522														6.22339	9.81857e-08	6.14785	-2.81064e-08
5.45256	0.10316	0.01749	0.02336	0.02497														6.24586	9.8182e-08	6.18886	-2.80848e-08
5.44969	0.10586	0.01572	0.02353	0.02477														6.26831	9.81668e-08	6.2113	-2.80994e-08
5.44683	0.10715	0.01396	0.02359	0.02465														6.29073	9.81585e-08	6.23374	-2.80972e-08
5.44397	0.10694	0.01267	0.02352	0.0246														6.31407	9.81687e-08	6.25681	-2.80903e-08
5.44111	0.10536	0.01215	0.02336	0.02462														6.33648	9.80804e-08	6.27923	-2.8075e-08
5.43826	0.10276	0.01248	0.02316	0.02469														6.35893	9.81335e-08	6.30168	-2.80781e-08
5.43541	0.09961	0.01353	0.02298	0.02482														6.3819	9.82303e-08	6.32565	-2.80876e-08
5.43256	0.09644	0.015	0.02289	0.02498														6.40433	9.81748e-08	6.34809	-2.80739e-08
5.42972	0.09377	0.01657	0.0229	0.02514														6.42694	9.82083e-08	6.37079	-2.80851e-08
5.42688	0.09199	0.01804	0.02302	0.02528														6.45487	9.81343e-08	6.3932	-2.80875e-08
5.42404	0.09142	0.01939	0.0232	0.02537														6.47735	9.81514e-08	6.41589	-2.80671e-08
5.4212	0.09219	0.02067	0.02339	0.02541														6.49977	9.81923e-08	6.43829	-2.8065e-08
5.41837	0.09434	0.02201	0.02354	0.0254														6.52223	9.82261e-08	6.46076	-2.80676e-08
5.41554	0.09774	0.02343	0.02361	0.02539														6.54511	9.83495e-08	6.4841	-2.80718e-08
5.41271	0.10217	0.02484	0.02357	0.02541														6.56753	9.83848e-08	6.50654	-2.80704e-08
5.40989	0.10728	0.02606	0.02341	0.02547														6.5901	9.62087e-08	6.52919	-2.80734e-08
5.40707	0.1127	0.02688	0.02315	0.02557														6.61254	1.54897e-08	6.55163	-2.80694e-08
5.40425	0.11802	0.0272	0.02281	0.02566														6.63497	1.04563e-08	6.57406	-2.80953e-08
5.40144	0.12291	0.02705	0.02241	0.02569														6.65755	1.03045e-08	6.59649	-2.80848e-08
5.39863	0.12716	0.0266	0.02199	0.02561														6.70311	1.03756e-08	6.61892	-2.81023e-08
5.39582	0.13068	0.02609	0.02158	0.02543														6.72579	1.03929e-08	6.64131	-1.73601e-08
5.39301	0.13352	0.02572	0.02125	0.02519														6.74825	1.04095e-08	6.66377	-1.01233e-08
5.39021	0.13582	0.0256	0.02105	0.02493														6.77068	1.03916e-08	6.73986	-1.01486e-08
5.38741	0.1377	0.02572	0.021	0.02473														6.79311	1.03924e-08	6.76237	-1.00917e-08
5.38461	0.13927	0.02598	0.02111	0.02464														6.8157	1.04004e-08	6.80793	-1.01199e-08
5.38182	0.14051	0.02623	0.02137	0.02465														6.86154	1.04073e-08	6.83043	-1.00817e-08
5.37902	0.1413	0.02639	0.0217	0.02474														6.91413	1.03992e-08	6.85437	-1.01048e-08
5.37624	0.14145	0.0264	0.02203	0.02486														6.93675	1.04023e-08	6.87684	-1.01147e-08
5.37345	0.14077	0.02623	0.02228	0.02498														7.00243	1.039e-08	6.89928	-1.00937e-08
5.37067	0.13917	0.02587	0.02243	0.02505														7.05374	1.03731e-08	6.92173	-1.00957e-08
5.36789	0.13669	0.02531	0.02247	0.02509														7.0765	1.03713e-08	6.97965	-1.00878e-08
5.36511	0.13356	0.0245	0.02242	0.02508														7.12211	1.03964e-08	7.00211	-1.00944e-08
5.36234	0.13016	0.02347	0.02235	0.02502														7.17377	1.04242e-08	7.06008	-1.00967e-08
5.35957	0.12698	0.02226	0.02231	0.02491														7.19621	1.03896e-08	7.0825	-1.00986e-08
5.3568	0.12454	0.02103	0.02232	0.02474														7.24199	1.03689e-08	7.12803	-1.00859e-08
5.35403	0.12326	0.01996	0.02237	0.02454														7.29386	1.04919e-08	7.18002	-1.00916e-08
5.35127	0.12341	0.01924	0.02245	0.02436														7.31629	1.04574e-08	7.20246	-1.01014e-08
5.34851	0.12502	0.01899	0.02251	0.02425														7.36204	1.04386e-08	7.24809	-1.00957e-08
5.34575	0.12791	0.01921	0.02253	0.0243														7.41374	1.04742e-08	7.31953	-1.00753e-08
5.343	0.13172	0.01978	0.0225	0.02458														7.43616	1.04586e-08	7.34198	-1.00764e-08
5.34025	0.136	0.02048	0.02246	0.02509														7.50194	1.03649e-08	7.39963	-1.00725e-08
5.3375	0.1403	0.02109	0.02244	0.02581														7.55456	1.03634e-08	7.42208	-1.00681e-08
5.33475	0.14431	0.02145	0.02246	0.02664														7.57701	1.03602e-08	7.47952	-1.00778e-08
5.33201	0.14786	0.02147	0.02255	0.02747														7.62263	1.04283e-08	7.50196	-1.00715e-08
5.32927	0.15098	0.02119	0.02269	0.02815														7.64513	1.05183e-08	7.55957	-1.00772e-08
5.32654	0.15376	0.02069	0.02284	0.02861														7.66794	2.06562e-08	7.58201	-1.00675e-08
5.3238	0.15634	0.02011	0.02296	0.02879														7.69037	9.66433e-08	7.64013	-1.00983e-08
5.32107	0.15878	0.01958	0.02302	0.02867														7.71281	9.80703e-08	7.66257	-1.00604e-08
5.31834	0.16105	0.01918	0.02301	0.0283														7.73525	9.81582e-08	7.70819	-1.00705e-08
5.31561	0.16304	0.01897	0.02293	0.02771														7.75768	9.81805e-08	7.73065	-1.00666e-08
5.31289	0.1646	0.01895	0.0228	0.027														7.78048	9.81852e-08	7.75363	-1.00733e-08
5.31017	0.16563	0.01909	0.02266	0.02623														7.80291	9.82306e-08	7.77604	-1.00783e-08
5.30745	0.16612	0.01937	0.02253	0.0255														7.8258	9.81168e-08	7.81578	-1.00793e-08
5.30474	0.16614	0.01969	0.02243	0.02488														7.84822	9.8122e-08	7.83826	-1.07689e-08
5.30202	0.16579	0.01997	0.02239	0.02441														7.87066	9.8156e-08	7.86083	-2.75236e-08
5.29932	0.16517	0.02015	0.02241	0.02413														7.89388	9.81389e-08	7.88326	-2.80538e-08
5.29661	0.16429	0.02016	0.02251	0.02399														7.91634	9.82789e-08	7.90579	-2.80564e-08
5.29391	0.16313	0.02	0.0227	0.02396														7.93879	9.81576e-08	7.92822	-2.80509e-08
5.2912	0.16168	0.0197	0.02299	0.02395														7.96121	9.82756e-08	7.95069	-2.80461e-08
5.28851	0.16002	0.01931	0.02337	0.02393														7.98364	9.83353e-08	7.97308	-2.80609e-08
5.28581	0.15835	0.01891	0.02379	0.02386														8.00628	9.81684e-08	7.9956	-2.80595e-08
5.28312	0.15704	0.01853	0.02419	0.02376														8.05007	9.80432e-08	8.01799	-2.80638e-08
5.28043	0.15651	0.01822	0.02449	0.02368														8.07262	9.80898e-08	8.04042	-2.8074e-08
5.27774	0.15711	0.01802	0.0246	0.02367														8.09505	9.829e-08	8.06286	-2.806e-08
5.27506	0.15898	0.01797	0.02447	0.02376														8.11778	9.82832e-08	8.08558	-2.80645e-08
5.27238	0.16202	0.01816	0.02406	0.02398														8.14027	9.81954e-08	8.10798	-2.80623e-08
5.2697	0.16586	0.01869	0.02341	0.02429														8.16273	9.82098e-08	8.13054	-2.806e-08
5.26702	0.17	0.01969	0.02259	0.02466														8.18513	9.82553e-08	8.153	-2.80556e-08
5.26435	0.17391	0.02122	0.02171	0.02504														8.2076	9.82078e-08	8.17543	-2.80636e-08
5.26168	0.17723	0.02328	0.02089	0.0254														8.23018	9.81863e-08	8.19791	-2.80701e-08
5.25901	0.17979	0.02575	0.02023	0.02572														8.25262	9.8192e-08	8.22034	-2.80697e-08
5.25634	0.18164	0.02839	0.01977	0.02599														8.27507	9.83058e-08	8.24317	-2.80913e-08
5.25368	0.183	0.03089	0.01954	0.02622														8.29769	9.8179e-08	8.26563	-2.80635e-08
5.25102	0.18414	0.03294	0.01949	0.0264														8.32008	9.8182e-08	8.28839	-2.80661e-08
5.24836	0.18532	0.03426	0.01957	0.02649														8.34254	9.81339e-08	8.31092	-2.80728e-08
5.24571	0.18672	0.03466	0.01972	0.02648														8.36536	9.81459e-08	8.3374	-2.8071e-08
5.24305	0.18845	0.03411	0.01987	0.02634														8.3878	9.81981e-08	8.35984	-2.80554e-08
5.24041	0.19053	0.03268	0.02001	0.02604														8.41024	9.8238e-08	8.38226	-2.80515e-08
5.23776	0.19291	0.03055	0.0201	0.02559														8.43437	9.81495e-08	8.40472	-2.80674e-08
5.23511	0.19549	0.02798	0.02016	0.025														8.45682	9.8207e-08	8.42873	-2.8059e-08
5.23247	0.1981	0.02527	0.02018	0.02431														8.47923	9.81713e-08	8.45117	-2.80599e-08
5.22984	0.20056	0.02273	0.02018	0.0236														8.5017	9.8133e-08	8.47361	-2.80834e-08
5.2272	0.20272	0.02063	0.02019	0.02297														8.52455	9.8172e-08	8.49629	-2.80855e-08
5.22456	0.20447	0.01921	0.02022	0.02252														8.54696	9.81593e-08	8.51869	-2.8071e-08
5.22193	0.20582	0.01861	0.02029	0.02236														8.57667	9.82644e-08	8.54118	-2.80753e-08
5.2193	0.20687	0.01883	0.02041	0.02256														8.5991	9.81522e-08	8.56358	-2.80784e-08
5.21668	0.20778	0.01973	0.02058	0.0231														8.6217	9.81201e-08	8.58605	-2.80695e-08
5.21406	0.20871	0.02105	0.02079	0.02393														8.64418	9.82033e-08	8.60844	-2.80683e-08
5.21144	0.20974	0.02242	0.021	0.0249														8.66662	9.8123e-08	8.63091	-2.80603e-08
5.20882	0.21086	0.02352	0.02118	0.02584														8.68906	9.81768e-08	8.6541	-2.80626e-08
5.2062	0.21201	0.02409	0.0213	0.02659														8.7115	9.82707e-08	8.67652	-2.80645e-08
5.20359	0.21311	0.02407	0.02135	0.02708														8.73453	9.82946e-08	8.69898	-2.80591e-08
5.20098	0.21419	0.02359	0.02137	0.02728														8.75699	9.82087e-08	8.72138	-2.80714e-08
5.19838	0.21537	0.02292	0.02139	0.02727														8.77999	9.82453e-08	8.74381	-2.80682e-08
5.19577	0.21684	0.0224	0.02145	0.02717														8.8024	9.83517e-08	8.76624	-2.80541e-08
5.19317	0.21881	0.02225	0.02159	0.02707														8.82485	9.82699e-08	8.78868	-2.80487e-08
5.19057	0.22138	0.02256	0.02181	0.02704														8.84726	9.81319e-08	8.81112	-2.8057e-08
5.18798	0.22449	0.02321	0.02208	0.02707														8.86969	9.82483e-08	8.83356	-2.80672e-08
5.18538	0.22796	0.02391	0.02235	0.02712														8.89331	9.8272e-08	8.85999	-2.80862e-08
5.18279	0.23155	0.02435	0.02255	0.02713														8.91572	9.82544e-08	8.88245	-2.80526e-08
5.1802	0.23503	0.02428	0.02266	0.02705														8.93815	9.6805e-08	8.90489	-2.80562e-08
5.17762	0.23831	0.02361	0.02266	0.02689														8.96056	1.85711e-08	8.92747	-2.80531e-08
5.17503	0.24136	0.02241	0.02258	0.02667														9.01419	1.03632e-08	8.94988	-2.80629e-08
5.17245	0.24421	0.0209	0.02247	0.02644														9.0366	1.0652e-08	8.97284	-2.80732e-08
5.16987	0.2468	0.01931	0.02235	0.02622														9.10052	1.03685e-08	8.99529	-2.80608e-08
5.1673	0.24894	0.01786	0.02225	0.02601														9.15439	1.03925e-08	9.01793	-2.80664e-08
5.16472	0.25033	0.01667	0.02216	0.02577														9.17682	1.03927e-08	9.04036	-2.80823e-08
5.16215	0.25067	0.01578	0.02204	0.02547														9.22253	1.04001e-08	9.0628	-2.81351e-08
5.15958	0.24982	0.0152	0.02185	0.0251														9.27412	1.03987e-08	9.08524	-2.5806e-08
5.15702	0.24794	0.01496	0.02155	0.02469														9.29657	1.0424e-08	9.10885	-1.00921e-08
5.15445	0.24552	0.01509	0.02113	0.02429														9.34218	1.04212e-08	9.13129	-1.0124e-08
5.15189	0.24326	0.01564	0.02062	0.02398														9.39417	1.04264e-08	9.154	-1.01088e-08
5.14934	0.24188	0.01663	0.02006	0.02378														9.41662	1.04143e-08	9.17645	-1.01268e-08
5.14678	0.24192	0.01798	0.01949	0.02369														9.46216	1.03912e-08	9.1989	-1.01025e-08
5.14423	0.24356	0.01953	0.01899	0.02368														9.51396	1.03938e-08	9.22141	-1.01004e-08
5.14168	0.24662	0.02105	0.01859	0.02367														9.5364	1.03935e-08	9.26711	-1.00946e-08
5.13913	0.25067	0.02233	0.01833	0.02363														9.58205	1.03961e-08	9.31924	-1.01275e-08
5.13658	0.25522	0.02323	0.01821	0.02354														9.65422	1.04007e-08	9.34174	-1.01071e-08
5.13404	0.2599	0.02374	0.01824	0.02346														9.67668	1.03844e-08	9.41936	-1.01213e-08
5.1315	0.26455	0.02392	0.01841	0.02345														9.73437	1.0379e-08	9.44184	-1.01122e-08
5.12896	0.26919	0.02395	0.01869	0.02357														9.75681	1.03733e-08	9.48777	-1.01149e-08
5.12643	0.27389	0.02395	0.01905	0.02383														9.80303	1.03569e-08	9.51021	-1.01018e-08
5.12389	0.27868	0.02404	0.01945	0.0242														9.85424	1.0335e-08	9.5327	-1.0114e-08
5.12136	0.28347	0.02426	0.01985	0.0246														9.87668	1.03328e-08	9.55513	-1.01123e-08
5.11884	0.28802	0.02458	0.02023	0.02496														9.9226	1.03426e-08	9.57771	-1.0114e-08
5.11631	0.29205	0.02492	0.02054	0.02523														9.97444	1.03744e-08	9.60014	-1.0106e-08
5.11379	0.29534	0.02522	0.02079	0.0254														9.99709	1.03774e-08	9.62279	-1.01151e-08
5.11127	0.29781	0.02537	0.02095	0.02552														10.0432	1.03725e-08	9.67915	-1.01071e-08
5.10875	0.29952	0.0253	0.02101	0.02566														10.0941	1.04076e-08	9.70162	-1.01308e-08
5.10624	0.30062	0.0249	0.02098	0.02586														10.1165	1.04655e-08	9.74727	-1.00996e-08
5.10372	0.30124	0.02415	0.02085	0.02613														10.1632	7.79891e-08	9.79913	-1.01134e-08
5.10121	0.3015	0.02306	0.02066	0.02641														10.2033	9.80833e-08	9.82198	-1.00992e-08
5.0987	0.30146	0.02173	0.02043	0.02661														10.2256	9.80674e-08	9.8678	-1.01031e-08
5.0962	0.30117	0.02034	0.02019	0.02662														10.2481	9.80964e-08	9.91273	-1.0103e-08
5.09369	0.30078	0.01908	0.01998	0.02636														10.2706	9.81986e-08	9.93518	-1.00994e-08
5.09119	0.30052	0.01807	0.01983	0.02583														10.293	9.80666e-08	9.95762	-1.01032e-08
5.0887	0.30069	0.01732	0.01972	0.02508														10.3158	9.82247e-08	9.98011	-1.00986e-08
5.0862	0.30161	0.01671	0.01964	0.02421														10.3383	9.81988e-08	10.0025	-1.0095e-08
5.08371	0.30349	0.01603	0.01957	0.02338														10.3608	9.83024e-08	10.0591	-1.00857e-08
5.08122	0.30636	0.01511	0.01948	0.02273														10.3834	9.8351e-08	10.0815	-1.00999e-08
5.07873	0.31005	0.01391	0.01939	0.02236														10.4058	9.83373e-08	10.1276	-1.00823e-08
5.07624	0.31423	0.01257	0.01931	0.02233														10.4283	9.82854e-08	10.1506	-1.00669e-08
5.07376	0.31853	0.0114	0.01929	0.02263														10.4507	9.83206e-08	10.173	-1.88843e-08
5.07128	0.32261	0.01075	0.01937	0.02318														10.4739	9.82962e-08	10.1958	-2.80925e-08
5.0688	0.32624	0.01089	0.01956	0.0239														10.4964	9.828e-08	10.2183	-2.80677e-08
5.06632	0.32933	0.01187	0.01983	0.02467														10.5189	9.83283e-08	10.2408	-2.80843e-08
5.06385	0.33186	0.01351	0.02013	0.02539														10.5417	9.82887e-08	10.2633	-2.80779e-08
5.06138	0.33392	0.01545	0.02039	0.02598														10.5641	9.82371e-08	10.2857	-2.80789e-08
5.05891	0.33562	0.01728	0.02057	0.02641														10.5866	9.82473e-08	10.3081	-2.80646e-08
5.05644	0.33709	0.01868	0.02063	0.02668														10.6091	9.82821e-08	10.3312	-2.80877e-08
5.05398	0.33847	0.01952	0.02059	0.02683														10.6315	9.82764e-08	10.3537	-2.80771e-08
5.05152	0.3399	0.0198	0.02048	0.02689														10.6552	9.83157e-08	10.3761	-2.80682e-08
5.04906	0.34149	0.01967	0.02032	0.02692														10.6776	9.82288e-08	10.3985	-2.80721e-08
5.0466	0.34325	0.01928	0.02014	0.02697														10.7001	9.83454e-08	10.4338	-2.80787e-08
5.04414	0.34513	0.01878	0.01992	0.02707														10.7276	9.83799e-08	10.4563	-2.80882e-08
5.04169	0.34696	0.01828	0.01964	0.02725														10.7501	9.83224e-08	10.4787	-2.80916e-08
5.03924	0.34854	0.01789	0.01927	0.02749														10.7731	9.8303e-08	10.5011	-2.80978e-08
5.0368	0.3497	0.01771	0.01882	0.02776														10.7955	9.83332e-08	10.5236	-2.80797e-08
5.03435	0.3504	0.01785	0.01833	0.028														10.8179	9.82579e-08	10.546	-2.8087e-08
5.03191	0.35076	0.01834	0.01786	0.02816														10.8404	9.82401e-08	10.5695	-2.8089e-08
5.02947	0.35111	0.01909	0.0175	0.02818														10.8644	9.83436e-08	10.5919	-2.80879e-08
5.02703	0.35185	0.01995	0.01727	0.02808														10.8868	9.83515e-08	10.6144	-2.80714e-08
5.02459	0.35342	0.02076	0.01719	0.02788														10.9093	9.83567e-08	10.6368	-2.80863e-08
5.02216	0.35609	0.02153	0.01721	0.02764														10.9319	9.83283e-08	10.6601	-2.80672e-08
5.01973	0.35994	0.02261	0.01725	0.0274														10.9543	9.82924e-08	10.6826	-2.80721e-08
5.0173	0.36479	0.02462	0.01725	0.02712														10.977	9.8263e-08	10.705	-2.8058e-08
5.01487	0.37029	0.02837	0.01717	0.02671														10.9994	9.83366e-08	10.7283	-2.80499e-08
5.01245	0.37597	0.03449	0.01703	0.02596														11.022	9.84173e-08	10.7507	-2.80553e-08
5.01003	0.38135	0.0431	0.01689	0.0247														11.0444	9.84523e-08	10.7732	-2.80563e-08
5.00761	0.38607	--	0.01683	0.0228														11.0669	9.83923e-08	10.7956	-2.80559e-08
5.00519	0.38991	--	0.0169	0.02032														11.0893	9.8411e-08	10.818	-2.80451e-08
5.00278	0.39284	--	0.01714	0.01753														11.1117	9.83315e-08	10.8404	-2.80555e-08
5.00037	0.39496	0.03653	0.01752	0.01487														11.1349	9.83648e-08	10.8629	-2.80516e-08
4.99796	0.39647	0.02874	0.01798	0.01284														11.1574	9.83317e-08	10.8854	-2.80498e-08
4.99555	0.3976	0.02344	0.01846	0.01188														11.1801	9.83283e-08	10.9078	-2.80433e-08
4.99314	0.39856	0.02028	0.0189	0.01221														11.2025	9.81957e-08	10.9303	-2.80552e-08
4.99074	0.39955	0.0186	0.01925	0.01378														11.225	9.82209e-08	10.9607	-2.80476e-08
4.98834	0.40069	0.01772	0.0195	0.01625														11.2531	9.83299e-08	10.9831	-2.80526e-08
4.98594	0.40208	0.0172	0.01968	0.01913														11.2755	9.83894e-08	11.0056	-2.80666e-08
4.98355	0.40377	0.0168	0.01979	0.02187														11.298	9.84205e-08	11.0281	-2.80607e-08
4.98115	0.40578	0.01648	0.01986	0.02408														11.3204	9.82055e-08	11.0505	-2.80426e-08
4.97876	0.40811	0.01624	0.01988	0.02557														11.343	4.43085e-08	11.0729	-2.80627e-08
4.97637	0.41071	0.01604	0.01986	0.02632														11.3659	1.06866e-08	11.0953	-2.8067e-08
4.97399	0.41346	0.01585	0.01981	0.02651														11.3882	1.04233e-08	11.1178	-2.80685e-08
4.9716	0.41623	0.01562	0.01973	0.02633														11.4113	1.04006e-08	11.1402	-2.80603e-08
4.96922	0.41883	0.01543	0.01965	0.02596														11.4337	1.03722e-08	11.1626	-2.80508e-08
4.96684	0.42114	0.01541	0.01959	0.0255														11.4561	1.035e-08	11.1851	-2.80497e-08
4.96446	0.42308	0.01575	0.01955	0.02501														11.502	1.03962e-08	11.2075	-2.80517e-08
4.96209	0.4247	0.01653	0.01955	0.02453														11.5542	1.04324e-08	11.23	-2.8067e-08
4.95971	0.42614	0.01771	0.01956	0.02411														11.5767	1.04139e-08	11.2524	-2.80454e-08
4.95734	0.42758	0.01908	0.01956	0.02381														11.6226	1.04013e-08	11.2751	-2.80526e-08
4.95497	0.42926	0.02037	0.01955	0.02372														11.6747	1.03781e-08	11.2975	-2.80479e-08
4.95261	0.43135	0.02131	0.01952	0.02384														11.6972	1.03955e-08	11.32	-2.80498e-08
4.95025	0.43395	0.02177	0.01947	0.02415														11.7426	1.03905e-08	11.3424	-2.80509e-08
4.94788	0.43708	0.02172	0.01942	0.02455														11.7764	1.04061e-08	11.3649	-2.80694e-08
4.94552	0.44071	0.02127	0.0194	0.02491														11.8226	1.03914e-08	11.3878	-2.80452e-08
4.94317	0.44478	0.02054	0.0194	0.02514														11.8744	1.03783e-08	11.4102	-1.655e-08
4.94081	0.4492	0.01962	0.01942	0.02523														11.8968	1.03724e-08	11.4328	-1.01094e-08
4.93846	0.45385	0.01858	0.01942	0.02522														11.9426	1.03846e-08	11.4552	-1.0105e-08
4.93611	0.45855	0.01747	0.01938	0.0252														11.9944	1.04637e-08	11.5187	-1.0098e-08
4.93376	0.46304	0.0164	0.01926	0.02525														12.0174	1.0385e-08	11.5412	-1.00811e-08
4.93141	0.46705	0.01554	0.01906	0.02538														12.063	1.03612e-08	11.5868	-1.00914e-08
4.92907	0.47028	0.01507	0.01878	0.02554														12.1145	1.03368e-08	11.6392	-1.00992e-08
4.92673	0.47258	0.01514	0.01846	0.02564														12.1371	1.0399e-08	11.6616	-1.00884e-08
4.92439	0.47395	0.01576	0.01817	0.02558														12.1832	1.03721e-08	11.7073	-1.00993e-08
4.92205	0.47459	0.01675	0.01793	0.02532														12.206	1.04353e-08	11.7297	-1.00829e-08
4.91972	0.47485	0.01782	0.01778	0.02488														12.2284	1.04188e-08	11.7522	-1.00947e-08
4.91738	0.47512	0.01866	0.01771	0.02435														12.2509	1.04873e-08	11.7746	-1.0098e-08
4.91505	0.47571	0.01909	0.01769	0.02384														12.2749	1.12155e-08	11.7971	-1.00986e-08
4.91273	0.47674	0.01912	0.01769	0.02345														12.3021	8.12392e-08	11.8195	-1.00968e-08
4.9104	0.47818	0.01894	0.01764	0.02321														12.3246	9.80391e-08	11.8419	-1.01011e-08
4.90807	0.47987	0.01886	0.01754	0.02313														12.347	9.81661e-08	11.8988	-1.00965e-08
4.90575	0.48163	0.0191	0.01737	0.02316														12.3694	9.8197e-08	11.9213	-1.00913e-08
4.90343	0.48342	0.01973	0.01717	0.02324														12.3919	9.82236e-08	11.9672	-1.00936e-08
4.90112	0.4853	0.0206	0.01697	0.02334														12.4153	9.82971e-08	12.0386	-1.00712e-08
4.8988	0.48743	0.02142	0.01679	0.02345														12.4377	9.83262e-08	12.0617	-1.00853e-08
4.89649	0.49	0.02192	0.01665	0.02356														12.4602	9.83407e-08	12.1075	-1.00915e-08
4.89418	0.49306	0.02192	0.01652	0.02365														12.4831	9.82052e-08	12.1301	-1.00844e-08
4.89187	0.49656	0.02145	0.01638	0.02369														12.5055	9.82917e-08	12.1527	-1.00834e-08
4.88956	0.50024	0.02066	0.01622	0.02367														12.5281	9.83286e-08	12.1751	-1.00851e-08
4.88726	0.50384	0.01982	0.01604	0.02355														12.5505	9.83097e-08	12.1975	-1.00854e-08
4.88496	0.50706	0.01915	0.01586	0.02336														12.573	9.82621e-08	12.22	-1.00791e-08
4.88266	0.50974	0.01876	0.01575	0.02313														12.5953	9.83143e-08	12.2425	-1.00847e-08
4.88036	0.51186	0.01869	0.01576	0.02291														12.6178	9.83503e-08	12.2988	-1.00751e-08
4.87806	0.51349	0.01891	0.01592	0.02276														12.6402	9.83549e-08	12.3212	-1.00589e-08
4.87577	0.51478	0.01939	0.01624	0.02269														12.6628	9.82962e-08	12.3676	-2.61455e-08
4.87348	0.51587	0.02013	0.0167	0.0227														12.6855	9.82022e-08	12.39	-2.80798e-08
4.87119	0.5169	0.02114	0.01721	0.02274														12.708	9.83156e-08	12.4125	-2.80441e-08
4.8689	0.51801	0.02236	0.01773	0.02279														12.7305	9.81845e-08	12.435	-2.8054e-08
4.86662	0.5193	0.02367	0.01818	0.02284														12.7529	9.84e-08	12.4574	-2.80453e-08
4.86433	0.52086	0.02483	0.01854	0.0229														12.7753	9.83567e-08	12.4798	-2.805e-08
4.86205	0.52269	0.02561	0.01881	0.023														12.798	9.82073e-08	12.5023	-2.80587e-08
4.85978	0.52468	0.0258	0.01899	0.02316														12.8394	9.83296e-08	12.5306	-2.80561e-08
4.8575	0.52664	0.02538	0.01912	0.02337														12.8618	9.83534e-08	12.5531	-2.80452e-08
4.85522	0.52828	0.02446	0.0192	0.02361														12.8847	9.83393e-08	12.5756	-2.80368e-08
4.85295	0.5294	0.02331	0.01925	0.02384														12.9072	9.82988e-08	12.5981	-2.80505e-08
4.85068	0.52991	0.02222	0.01925	0.02403														12.9296	9.8279e-08	12.6205	-2.80526e-08
4.84842	0.53	0.02141	0.0192	0.02419														12.952	9.82452e-08	12.6431	-2.80566e-08
4.84615	0.53003	0.02097	0.01909	0.02436														12.9745	9.81654e-08	12.6655	-2.80576e-08
4.84389	0.53049	0.02086	0.01891	0.02459														12.9973	9.82926e-08	12.6891	-2.80512e-08
4.84163	0.53175	0.02094	0.01867	0.02494														13.0198	9.83284e-08	12.7115	-2.80482e-08
4.83937	0.53393	0.02105	0.01838	0.02539														13.0422	9.82655e-08	12.7339	-2.80457e-08
4.83711	0.53685	0.02112	0.01804	0.0259														13.0657	9.82603e-08	12.7563	-2.80418e-08
4.83485	0.54003	0.02115	0.01767	0.02636														13.0881	9.83393e-08	12.7787	-2.80438e-08
4.8326	0.54293	0.02118	0.01729	0.0267														13.1106	9.83381e-08	12.8011	-2.80438e-08
4.83035	0.54513	0.0213	0.01693	0.02687														13.1339	9.837e-08	12.8236	-2.8052e-08
4.8281	0.54647	0.02156	0.01664	0.02686														13.1564	9.84232e-08	12.8465	-2.80379e-08
4.82585	0.54711	0.02201	0.01644	0.02667														13.179	9.84303e-08	12.8689	-2.80432e-08
4.82361	0.54741	0.02266	0.01633	0.02636														13.2014	9.83841e-08	12.8914	-2.80344e-08
4.82137	0.54779	0.0235	0.01632	0.02597														13.2239	9.82751e-08	12.914	-2.80538e-08
4.81913	0.54857	0.02452	0.01637	0.02552														13.2464	9.83151e-08	12.9364	-2.80535e-08
4.81689	0.54985	0.02568	0.01644	0.02504														13.2688	9.83162e-08	12.9591	-2.80611e-08
4.81465	0.55153	0.02686	0.01649	0.02455														13.2913	9.82976e-08	12.9816	-2.80266e-08
4.81242	0.55346	0.02788	0.01651	0.02409														13.3145	9.83161e-08	13.004	-2.80514e-08
4.81019	0.55548	0.02853	0.01649	0.02371														13.3369	9.83032e-08	13.0265	-2.80384e-08
4.80796	0.55753	0.0286	0.01647	0.02346														13.3662	9.827e-08	13.052	-2.80525e-08
4.80573	0.55963	0.02801	0.01647	0.02338														13.3886	9.82891e-08	13.0746	-2.80508e-08
4.8035	0.56181	0.02681	0.01651	0.02344														13.4116	9.83609e-08	13.097	-2.80409e-08
4.80128	0.56401	0.02523	0.0166	0.02361														13.4341	9.84155e-08	13.1195	-2.80397e-08
4.79906	0.56613	0.02357	0.01673	0.02381														13.4565	9.82772e-08	13.1418	-2.80367e-08
4.79684	0.56798	0.02213	0.01687	0.02397														13.4792	9.82911e-08	13.1643	-2.80445e-08
4.79462	0.56947	0.02111	0.017	0.02405														13.5016	9.83329e-08	13.1867	-2.80455e-08
4.7924	0.57061	0.02053	0.01712	0.02405														13.5242	9.83679e-08	13.2093	-2.80317e-08
4.79019	0.57159	0.02028	0.01723	0.02398														13.5466	9.8353e-08	13.2319	-2.80486e-08
4.78798	0.5727	0.0202	0.01736	0.02387														13.569	9.84056e-08	13.2543	-2.80502e-08
4.78577	0.57418	0.02016	0.01753	0.02377														13.5914	9.83665e-08	13.2767	-2.8044e-08
4.78356	0.57616	0.02017	0.01772	0.02367														13.6145	9.58319e-08	13.2992	-2.8045e-08
4.78136	0.57856	0.02038	0.01794	0.02356														13.6371	1.79228e-08	13.3216	-2.80464e-08
4.77915	0.58117	0.02105	0.01814	0.02343														13.6835	1.04068e-08	13.344	-2.80419e-08
4.77695	0.58376	0.02244	0.01828	0.02327														13.7059	1.0336e-08	13.3669	-2.80381e-08
4.77475	0.58621	0.02472	0.01835	0.02307														13.7283	1.03496e-08	13.3894	-2.80517e-08
4.77255	0.58853	0.02783	0.01833	0.02285														13.7507	1.03433e-08	13.4123	-2.80524e-08
4.77036	0.59087	0.03152	0.01822	0.02264														13.7731	1.03486e-08	13.4348	-2.80397e-08
4.76817	0.59334	0.0353	0.01804	0.02247														13.7956	1.03665e-08	13.4572	-2.80348e-08
4.76597	0.59589	0.03861	0.01781	0.02242														13.818	1.03746e-08	13.4796	-2.80388e-08
4.76379	0.59825	0.04088	0.01754	0.02254														13.8636	1.03814e-08	13.5021	-2.80327e-08
4.7616	0.59997	0.04169	0.01727	0.02294														13.8934	1.03946e-08	13.5245	-2.80442e-08
4.75941	0.6006	0.04084	0.017	0.02371														13.9158	1.03872e-08	13.547	-2.80479e-08
4.75723	0.59991	0.03841	0.01674	0.02488														13.9383	1.03918e-08	13.5793	-2.80362e-08
4.75505	0.59802	0.0348	0.01652	0.02638														13.9843	1.05359e-08	13.6017	-2.80465e-08
4.75287	0.59547	0.03057	0.01634	0.02805														14.0072	1.04122e-08	13.6242	-2.80462e-08
4.75069	0.59309	0.02638	0.0162	0.02966														14.0296	1.03997e-08	13.6467	-2.80604e-08
4.74852	0.5917	0.02284	0.01613	0.03092														14.0521	1.03743e-08	13.6691	-2.80582e-08
4.74634	0.5919	0.02041	0.0161	0.03164														14.0745	1.03502e-08	13.6915	-2.80706e-08
4.74417	0.59388	0.01925	0.01612	0.03172														14.0973	1.04088e-08	13.7139	-2.80576e-08
4.742	0.59739	0.0193	0.01615	0.03121														14.1432	1.04234e-08	13.7363	-2.80652e-08
4.73984	0.60187	0.0203	0.01618	0.0303														14.1657	1.04088e-08	13.7601	-2.8061e-08
4.73767	0.60665	0.02187	0.01619	0.0292														14.1882	1.03807e-08	13.7826	-2.80492e-08
4.73551	0.61118	0.02361	0.01617	0.02812														14.2105	1.0354e-08	13.805	-2.80481e-08
4.73335	0.61512	0.02518	0.01611	0.02719														14.233	1.03495e-08	13.8275	-2.80449e-08
4.73119	0.61843	0.02634	0.01601	0.02644														14.2559	1.03674e-08	13.8499	-2.80775e-08
4.72903	0.62118	0.02691	0.01588	0.0258														14.2783	1.03719e-08	13.8727	-2.73104e-08
4.72687	0.62355	0.0268	0.01574	0.02521														14.3241	1.03825e-08	13.8951	-1.05136e-08
4.72472	0.62562	0.02599	0.01561	0.02463														14.3469	1.03711e-08	13.9176	-1.01035e-08
4.72257	0.62741	0.02457	0.01552	0.02408														14.3694	1.03868e-08	13.9402	-1.01011e-08
4.72042	0.62887	0.02275	0.01549	0.02363														14.3922	1.04474e-08	13.9626	-1.01344e-08
4.71827	0.62992	0.02083	0.01552	0.02333														14.4185	1.03825e-08	14.0185	-1.01082e-08
4.71613	0.63053	0.01917	0.01562	0.02323														14.4642	1.0452e-08	14.041	-1.01231e-08
4.71398	0.63078	0.01809	0.01578	0.02331														14.4867	1.03784e-08	14.105	-1.0122e-08
4.71184	0.63081	0.0178	0.01599	0.02351														14.5091	1.04457e-08	14.1583	-1.01001e-08
4.7097	0.63081	0.01832	0.01625	0.02375														14.5316	1.04109e-08	14.1809	-1.0112e-08
4.70756	0.63102	0.01948	0.01655	0.02396														14.5541	1.03926e-08	14.227	-1.00894e-08
4.70543	0.63161	0.02099	0.01687	0.02413														14.5765	1.03713e-08	14.2494	-1.00925e-08
4.70329	0.63275	0.02253	0.01721	0.02425														14.622	1.03856e-08	14.2718	-1.01011e-08
4.70116	0.63449	0.02389	0.01753	0.02435														14.6746	1.03711e-08	14.2947	-1.00929e-08
4.69903	0.63682	0.02496	0.01782	0.02442														14.697	1.0366e-08	14.3171	-1.00906e-08
4.6969	0.63964	0.02574	0.01804	0.02443														14.7425	1.03532e-08	14.3395	-1.0096e-08
4.69478	0.64278	0.02628	0.01819	0.02434														14.7948	1.03674e-08	14.3621	-1.01188e-08
4.69265	0.64599	0.02657	0.01826	0.02412														14.8178	1.03681e-08	14.4186	-1.01116e-08
4.69053	0.64903	0.02656	0.01829	0.02378														14.8634	1.03543e-08	14.4411	-1.01073e-08
4.68841	0.6517	0.02612	0.01832	0.02336														14.8859	1.03549e-08	14.4875	-1.01015e-08
4.68629	0.65388	0.02519	0.01838	0.02293														14.9083	1.03773e-08	14.5099	-1.00987e-08
4.68417	0.65556	0.02379	0.01851	0.02254														14.9747	1.04371e-08	14.5324	-1.00989e-08
4.68206	0.65681	0.0221	0.01871	0.0222														14.9972	1.0788e-08	14.5549	-1.00932e-08
4.67995	0.65778	0.0204	0.01894	0.02188														15.0198	4.5898e-08	14.5779	-1.00937e-08
4.67784	0.65866	0.019	0.01917	0.02152														15.0422	9.80893e-08	14.6003	-1.0117e-08
4.67573	0.6596	0.0181	0.01934	0.02107														15.0648	9.8307e-08	14.6783	-1.01004e-08
4.67362	0.66074	0.01774	0.01944	0.02055														15.0872	9.83151e-08	14.7011	-1.00965e-08
4.67151	0.66212	0.01778	0.01944	0.02002														15.1108	9.82238e-08	14.7468	-1.00941e-08
4.66941	0.66373	0.01796	0.01936	0.01959														15.1333	9.82111e-08	14.7696	-1.00944e-08
4.66731	0.66548	0.01804	0.01923	0.01938														15.1557	9.82154e-08	14.792	-1.00931e-08
4.66521	0.66722	0.01786	0.01905	0.01945														15.1786	9.83459e-08	14.8148	-1.01022e-08
4.66311	0.66876	0.01743	0.01884	0.0198														15.201	9.8315e-08	14.8372	-1.01059e-08
4.66102	0.66991	0.01688	0.0186	0.02037														15.2235	9.8274e-08	14.8597	-1.00752e-08
4.65892	0.67055	0.01642	0.01831	0.02106														15.2461	9.82633e-08	14.8821	-1.00853e-08
4.65683	0.67066	0.01624	0.018	0.02178														15.2685	9.81496e-08	14.9386	-1.00893e-08
4.65474	0.67036	0.01647	0.01768	0.02246														15.291	9.81216e-08	14.961	-1.00834e-08
4.65265	0.66988	0.01715	0.0174	0.02311														15.3134	9.81215e-08	15.0073	-1.0077e-08
4.65057	0.66949	0.01827	0.01722	0.02374														15.3364	9.81451e-08	15.0298	-1.059e-08
4.64848	0.66944	0.01974	0.01719	0.02437														15.3588	9.81501e-08	15.0522	-2.68052e-08
4.6464	0.6699	0.02146	0.01736	0.02502														15.3813	9.81129e-08	15.0746	-2.80651e-08
4.64432	0.6709	0.0233	0.01772	0.02564														15.4038	9.80565e-08	15.0971	-2.80335e-08
4.64224	0.67232	0.0251	0.01825	0.02619														15.4262	9.81724e-08	15.1201	-2.80017e-08
4.64016	0.67402	0.0267	0.01891	0.02662														15.4718	9.82165e-08	15.1425	-2.80381e-08
4.63809	0.67583	0.02792	0.01961	0.02691														15.4944	9.81087e-08	15.1649	-2.80354e-08
4.63601	0.67766	0.02865	0.02028	0.02704														15.5168	9.80785e-08	15.1891	-2.80355e-08
4.63394	0.67948	0.02884	0.02083	0.02705														15.5392	9.80849e-08	15.2284	-2.80282e-08
4.63187	0.68134	0.02851	0.02121	0.02695														15.5616	9.81305e-08	15.2508	-2.80401e-08
4.6298	0.68326	0.02774	0.0214	0.02674														15.5841	9.8289e-08	15.2732	-2.80321e-08
4.62774	0.68522	0.02659	0.02141	0.02641														15.6068	9.81859e-08	15.2957	-2.80369e-08
4.62567	0.68716	0.02513	0.02129	0.02596														15.6293	9.828e-08	15.3181	-2.80476e-08
4.62361	0.68895	0.0234	0.02109	0.02537														15.6517	9.82136e-08	15.3409	-2.8067e-08
4.62155	0.69049	0.02149	0.02091	0.02468														15.6748	9.82571e-08	15.3634	-2.80366e-08
4.61949	0.69171	0.01955	0.02079	0.02394														15.6973	9.82687e-08	15.3858	-2.80579e-08
4.61744	0.69265	0.01784	0.02078	0.02322														15.7196	9.81518e-08	15.4094	-2.80562e-08
4.61538	0.69339	0.01663	0.02088	0.02258														15.7421	9.821e-08	15.4319	-2.8043e-08
4.61333	0.69406	0.01617	0.02103	0.02206														15.7645	9.82025e-08	15.4545	-2.80531e-08
4.61128	0.69477	0.01654	0.02118	0.02168														15.7869	9.82498e-08	15.4769	-2.80541e-08
4.60923	0.69557	0.01758	0.02126	0.0214														15.8096	9.81678e-08	15.4994	-2.80487e-08
4.60718	0.69646	0.01897	0.02123	0.0212														15.832	9.81776e-08	15.5218	-2.80386e-08
4.60513	0.6974	0.02027	0.02109	0.02107														15.8547	9.82396e-08	15.5442	-2.80508e-08
4.60309	0.69831	0.02114	0.02084	0.02099														15.8771	9.82186e-08	15.5675	-2.80537e-08
4.60105	0.69915	0.02144	0.02055	0.02099														15.8995	9.81422e-08	15.59	-2.80541e-08
4.59901	0.6999	0.02127	0.02026	0.02106														15.9219	9.82127e-08	15.6125	-2.80708e-08
4.59697	0.70059	0.0209	0.02005	0.02122														15.9444	9.81978e-08	15.6349	-2.80554e-08
4.59493	0.70127	0.02063	0.01995	0.02147														15.9672	9.82266e-08	15.6573	-2.80506e-08
4.5929	0.70199	0.02065	0.01998	0.02176														15.9993	9.82908e-08	15.6802	-2.80568e-08
4.59086	0.70278	0.02091	0.02015	0.02208														16.022	9.82627e-08	15.7026	-2.8048e-08
4.58883	0.70368	0.02123	0.02042	0.02238														16.0445	9.83387e-08	15.7256	-2.80447e-08
4.5868	0.70469	0.02137	0.02077	0.02262														16.067	9.83042e-08	15.7495	-2.80465e-08
4.58478	0.70581	0.02119	0.02115	0.02277														16.0894	9.81646e-08	15.7719	-2.80554e-08
4.58275	0.70703	0.02073	0.02151	0.02282														16.1118	9.82113e-08	15.7943	-2.80692e-08
4.58072	0.70835	0.0202	0.02182	0.02276														16.1343	9.81985e-08	15.8168	-2.80666e-08
4.5787	0.70975	0.01987	0.02206	0.02261														16.1568	9.82144e-08	15.8396	-2.80292e-08
4.57668	0.71123	0.01996	0.02223	0.02241														16.1793	9.81441e-08	15.8622	-2.80516e-08
4.57466	0.71282	0.0205	0.02233	0.02223														16.2018	9.82395e-08	15.8846	-2.80579e-08
4.57265	0.71453	0.02141	0.0224	0.02212														16.225	8.99615e-08	15.9071	-2.80516e-08
4.57063	0.71636	0.02251	0.02246	0.02214														16.2475	1.26744e-08	15.9295	-2.80424e-08
4.56862	0.71828	0.02363	0.02251	0.02229														16.2699	1.04537e-08	15.9519	-2.80371e-08
4.56661	0.7202	0.0247	0.02256	0.02253														16.2923	1.04051e-08	15.9744	-2.80413e-08
4.56459	0.72199	0.02564	0.02258	0.02278														16.3148	1.03085e-08	15.9979	-2.8045e-08
4.56259	0.72351	0.02636	0.02255	0.02296														16.3373	1.03476e-08	16.0203	-2.80509e-08
4.56058	0.72464	0.02667	0.02244	0.02299														16.3828	1.04232e-08	16.0429	-2.80378e-08
4.55858	0.72539	0.02635	0.02222	0.02286														16.4345	1.04251e-08	16.0653	-2.80558e-08
4.55657	0.72584	0.02531	0.0219	0.0226														16.4573	1.04022e-08	16.0878	-2.80459e-08
4.55457	0.72617	0.02386	0.02148	0.02232														16.522	1.04214e-08	16.1102	-2.80591e-08
4.55257	0.7266	0.0229	0.021	0.0221														16.5748	1.03883e-08	16.1326	-2.80508e-08
4.55058	0.72729	0.02379	0.02051	0.02203														16.5974	1.03937e-08	16.1551	-2.80874e-08
4.54858	0.72831	0.02811	0.02008	0.02212														16.6438	1.0419e-08	16.1775	-2.71006e-08
4.54658	0.72959	0.03704	0.01976	0.02235														16.6675	1.04714e-08	16.1999	-1.04385e-08
4.54459	0.73097	--	0.01963	0.02262														16.6899	1.0445e-08	16.2224	-1.01367e-08
4.5426	0.73228	--	0.01969	0.02285														16.7124	1.03816e-08	16.2982	-1.00961e-08
4.54061	0.7334	--	0.01994	0.02296														16.7348	1.03834e-08	16.3217	-1.01575e-08
4.53863	0.73436	--	0.0203	0.02291														16.7576	1.03884e-08	16.3782	-1.01183e-08
4.53664	0.73528	--	0.02065	0.02274														16.8032	1.03731e-08	16.4012	-1.0142e-08
4.53466	0.73637	--	0.02087	0.02253														16.8262	1.03533e-08	16.4581	-1.01341e-08
4.53267	0.73781	--	0.02087	0.02237														16.8486	1.03826e-08	16.4811	-1.01439e-08
4.53069	0.73967	--	0.0206	0.02236														16.8713	1.04315e-08	16.5383	-1.01442e-08
4.52872	0.74187	--	0.02012	0.02258														16.8937	1.04229e-08	16.5611	-1.01033e-08
4.52674	0.74418	--	0.01954	0.02304														16.9163	1.0413e-08	16.6182	-1.01134e-08
4.52476	0.74627	--	0.01904	0.0237														16.9387	1.04046e-08	16.6413	-1.0113e-08
4.52279	0.74779	0.03208	0.01878	0.02447														16.9845	1.03977e-08	16.6983	-1.01067e-08
4.52082	0.7485	0.02233	0.01885	0.02519														17.0069	1.03918e-08	16.7208	-1.01134e-08
4.51885	0.7483	0.01662	0.01927	0.02572														17.0294	1.03844e-08	16.7667	-1.00952e-08
4.51688	0.74727	0.01402	0.02	0.02592														17.0679	1.0341e-08	16.7895	-1.01186e-08
4.51492	0.74566	0.0134	0.02093	0.02572														17.0904	1.03453e-08	16.8119	-1.01162e-08
4.51295	0.74381	0.01385	0.02196	0.02515														17.1128	1.04201e-08	16.867	-1.01035e-08
4.51099	0.74211	0.01483	0.02299	0.0243														17.1353	1.04889e-08	16.8894	-1.01057e-08
4.50903	0.74092	0.01611	0.02399	0.02334														17.1577	1.08419e-08	16.9118	-1.01061e-08
4.50707	0.74051	0.0176	0.02494	0.02247														17.1804	5.48487e-08	16.9342	-1.01014e-08
4.50511	0.74102	0.01915	0.02586	0.02183														17.2028	9.79967e-08	16.9568	-1.01012e-08
4.50315	0.74243	0.02054	0.02673	0.02153														17.2254	9.81347e-08	16.9792	-1.01073e-08
4.5012	0.7446	0.02149	0.02752	0.02154														17.2478	9.81072e-08	17.0017	-1.00634e-08
4.49925	0.74727	0.02179	0.02818	0.0218														17.2704	9.81408e-08	17.0582	-1.0092e-08
4.49729	0.75014	0.02145	0.02868	0.02219														17.2928	9.80765e-08	17.0811	-1.00922e-08
4.49535	0.75292	0.02068	0.02901	0.02258														17.3152	9.80657e-08	17.1268	-1.00891e-08
4.4934	0.75534	0.01986	0.02921	0.02288														17.3377	9.80692e-08	17.1492	-1.00987e-08
4.49145	0.75722	0.01939	0.02934	0.02308														17.3602	9.81306e-08	17.1716	-1.00946e-08
4.48951	0.75848	0.01954	0.02946	0.0232														17.383	9.81619e-08	17.1941	-1.00998e-08
4.48756	0.75911	0.02038	0.02963	0.0233														17.4054	9.81281e-08	17.2166	-1.00899e-08
4.48562	0.7592	0.02172	0.02986	0.02345														17.4278	9.82392e-08	17.239	-1.00896e-08
4.48368	0.7589	0.02325	0.03014	0.02369														17.4505	9.82645e-08	17.2614	-1.00933e-08
4.48175	0.7584	0.02456	0.03044	0.02403														17.4729	9.82825e-08	17.3185	-1.00864e-08
4.47981	0.7579	0.02531	0.03074	0.02446														17.4953	9.83675e-08	17.3409	-1.00751e-08
4.47788	0.7576	0.02529	0.03103	0.02493														17.5177	9.83604e-08	17.39	-2.80993e-08
4.47594	0.75759	0.02446	0.03134	0.02537														17.5402	9.82104e-08	17.4125	-2.80421e-08
4.47401	0.75789	0.02294	0.0317	0.02571														17.5626	9.82579e-08	17.435	-2.80303e-08
4.47208	0.75842	0.02103	0.03213	0.0259														17.595	9.82471e-08	17.4574	-2.80289e-08
4.47015	0.75902	0.01906	0.03264	0.02591														17.6175	9.82786e-08	17.4813	-2.80416e-08
4.46823	0.75952	0.0174	0.03323	0.02573														17.6399	9.82247e-08	17.5038	-2.80425e-08
4.46631	0.7598	0.01631	0.03387	0.02541														17.6623	9.82336e-08	17.5262	-2.80531e-08
4.46438	0.75988	0.0159	0.03454	0.025														17.6858	9.82453e-08	17.5486	-2.80412e-08
4.46246	0.75986	0.01612	0.03523	0.02457														17.7082	9.83203e-08	17.5715	-2.80384e-08
4.46054	0.75992	0.01674	0.03593	0.02418														17.7306	9.83481e-08	17.5939	-2.80319e-08
4.45862	0.76022	0.01745	0.03664	0.02387														17.7531	9.82587e-08	17.6165	-2.80308e-08
4.45671	0.76084	0.01798	0.03733	0.02365														17.7755	9.81752e-08	17.6406	-2.80338e-08
4.4548	0.76171	0.01817	0.03799	0.02349														17.7983	9.82643e-08	17.663	-2.80544e-08
4.45288	0.76262	0.01805	0.03857	0.02335														17.8208	9.83052e-08	17.6857	-2.80505e-08
4.45097	0.76331	0.01776	0.03906	0.02319														17.8432	9.82464e-08	17.7081	-2.80461e-08
4.44906	0.76352	0.01757	0.03943	0.02299														17.8674	9.82517e-08	17.7306	-2.80538e-08
4.44715	0.76312	0.01766	0.03972	0.02277														17.8898	9.82967e-08	17.753	-2.8041e-08
4.44525	0.76218	0.01813	0.03994	0.02256														17.9127	9.8289e-08	17.7754	-2.80463e-08
4.44334	0.76087	0.0189	0.04015	0.02243														17.9351	9.82392e-08	17.7979	-2.80556e-08
4.44144	0.75949	0.01977	0.04036	0.02239														17.9575	9.82807e-08	17.8203	-2.80444e-08
4.43954	0.75829	0.0205	0.0406	0.02249														17.9799	9.82861e-08	17.8427	-2.80454e-08
4.43764	0.75744	0.02092	0.0409	0.02273														18.0024	9.83712e-08	17.8651	-2.80436e-08
4.43574	0.75696	0.02096	0.04126	0.02309														18.0249	9.83398e-08	17.8943	-2.80437e-08
4.43384	0.75674	0.02074	0.04174	0.02357														18.0473	9.84092e-08	17.9167	-2.80423e-08
4.43195	0.75659	0.02042	0.04238	0.02413														18.0697	9.83026e-08	17.9392	-2.80326e-08
4.43006	0.75629	0.02023	0.04322	0.02476														18.0922	9.83779e-08	17.9616	-2.80342e-08
4.42816	0.75569	0.02028	0.04429	0.02541														18.1216	9.83616e-08	17.984	-2.80539e-08
4.42628	0.75473	0.02056	0.04556	0.02604														18.1441	9.82905e-08	18.0065	-2.8038e-08
4.42439	0.75346	0.02094	0.04697	0.02658														18.1665	9.81716e-08	18.0289	-2.80352e-08
4.4225	0.75203	0.0212	0.04843	0.02698														18.189	9.83293e-08	18.0513	-2.80347e-08
4.42061	0.75063	0.0211	0.04984	0.02721														18.2114	9.82843e-08	18.0738	-2.80302e-08
4.41873	0.74948	0.0205	0.05111	0.02725														18.2338	9.83108e-08	18.0962	-2.80251e-08
4.41685	0.74877	0.01938	0.05221	0.02712														18.2577	9.83162e-08	18.1191	-2.80143e-08
4.41497	0.74858	0.01789	0.05317	0.02689														18.2802	9.82997e-08	18.1416	-2.8034e-08
4.41309	0.74894	0.01628	0.05403	0.02663														18.3035	9.819e-08	18.164	-2.80397e-08
4.41121	0.74975	0.01489	0.05486	0.02638														18.3259	9.84523e-08	18.1866	-2.80511e-08
4.40934	0.75086	0.01401	0.05569	0.02618														18.3484	9.83002e-08	18.209	-2.80481e-08
4.40746	0.75211	0.01383	0.05656	0.02607														18.3709	9.83824e-08	18.2314	-2.80352e-08
4.40559	0.75333	0.01443	0.05746	0.02603														18.3934	9.8425e-08	18.2539	-2.80471e-08
4.40372	0.75442	0.01569	0.0584	0.02609														18.4158	7.00938e-08	18.2763	-2.80427e-08
4.40185	0.75533	0.01738	0.05939	0.02623														18.4386	1.08507e-08	18.2989	-2.80478e-08
4.39998	0.7561	0.01916	0.06043	0.02645														18.4846	1.03803e-08	18.3213	-2.80483e-08
4.39812	0.75676	0.02071	0.06154	0.02672														18.507	1.03352e-08	18.3437	-2.80641e-08
4.39625	0.75738	0.02179	0.06277	0.02701														18.5297	1.03483e-08	18.3661	-2.80556e-08
4.39439	0.75802	0.02226	0.0641	0.02725														18.5521	1.04007e-08	18.3886	-2.80516e-08
4.39253	0.75873	0.02216	0.06555	0.0274														18.5746	1.04616e-08	18.4384	-2.80443e-08
4.39067	0.75956	0.02166	0.06709	0.02742														18.597	1.04497e-08	18.4608	-2.80494e-08
4.38881	0.76054	0.021	0.06873	0.02734														18.6746	1.0377e-08	18.4832	-2.8037e-08
4.38695	0.76166	0.02046	0.07043	0.02722														18.6993	1.04079e-08	18.5057	-2.80341e-08
4.3851	0.76283	0.02025	0.07218	0.02714														18.7546	1.05051e-08	18.529	-2.80338e-08
4.38325	0.76386	0.02047	0.07396	0.02719														18.7778	1.047e-08	18.5514	-2.80461e-08
4.3814	0.76444	0.02105	0.07572	0.02741														18.8238	1.04172e-08	18.574	-2.80386e-08
4.37954	0.76421	0.02181	0.07741	0.02777														18.8474	1.04697e-08	18.5964	-2.80497e-08
4.3777	0.76282	0.02254	0.07899	0.02822														18.8698	1.05224e-08	18.6188	-2.80632e-08
4.37585	0.76002	0.02299	0.08044	0.02866														18.8923	1.04559e-08	18.6413	-2.80934e-08
4.374	0.75573	0.02305	0.08175	0.02901														18.9147	1.03543e-08	18.6637	-2.37119e-08
4.37216	0.75008	0.0227	0.08296	0.02922														18.9372	1.04141e-08	18.7182	-1.0113e-08
4.37032	0.74334	0.02206	0.08411	0.02929														18.9827	1.04597e-08	18.7405	-1.01262e-08
4.36848	0.73584	0.02132	0.08526	0.02926														19.0345	1.04618e-08	18.7865	-1.00842e-08
4.36664	0.72791	0.02068	0.08642	0.02917														19.057	1.04825e-08	18.8382	-1.01057e-08
4.3648	0.71976	0.02028	0.08759	0.02904														19.1025	1.04177e-08	18.8614	-1.00898e-08
4.36296	0.7115	0.0202	0.08878	0.02889														19.1548	1.03485e-08	18.9183	-1.00886e-08
4.36113	0.70313	0.02044	0.08995	0.02874														19.1779	1.0388e-08	18.9981	-1.01145e-08
4.35929	0.69462	0.02096	0.0911	0.02857														19.2547	1.04004e-08	19.0214	-1.00785e-08
4.35746	0.68593	0.0217	0.09226	0.02844														19.2772	1.04042e-08	19.0673	-1.01107e-08
4.35563	0.67702	0.0226	0.09345	0.02838														19.3227	1.03978e-08	19.0909	-1.01054e-08
4.3538	0.66784	0.02354	0.0947	0.02844														19.3745	1.03724e-08	19.1134	-1.00992e-08
4.35198	0.65834	0.02437	0.096	0.02864														19.3971	1.04003e-08	19.1359	-1.01046e-08
4.35015	0.64843	0.02489	0.09732	0.02896														19.4432	1.03664e-08	19.1585	-1.01028e-08
4.34833	0.638	0.02493	0.09859	0.02934														19.4672	1.04397e-08	19.1809	-1.00993e-08
4.34651	0.62691	0.02446	0.09973	0.0297														19.4896	1.04209e-08	19.2266	-1.00902e-08
4.34468	0.61508	0.02375	0.10067	0.02996														19.5121	1.0421e-08	19.2491	-1.00872e-08
4.34287	0.60243	0.02339	0.10136	0.03009														19.5354	1.04441e-08	19.2715	-1.00921e-08
4.34105	0.5889	0.02424	0.10176	0.03009														19.5578	1.04727e-08	19.2942	-1.01035e-08
4.33923	0.57447	0.02725	0.1019	0.03														19.6037	1.11126e-08	19.3166	-1.00985e-08
4.33742	0.55916	0.03305	0.10178	0.02986														19.6268	6.46431e-08	19.3391	-1.00876e-08
4.3356	0.54306	0.04169	0.10146	0.02974														19.6493	9.81053e-08	19.3618	-1.00893e-08
4.33379	0.52635	--	0.10099	0.02967														19.6721	9.82299e-08	19.4183	-1.01042e-08
4.33198	0.50938	--	0.10044	0.02971														19.6946	9.82248e-08	19.4412	-1.01074e-08
4.33017	0.49257	--	0.0999	0.02995														19.7172	9.82418e-08	19.5183	-1.00869e-08
4.32836	0.47641	--	0.09943	0.03049														19.752	9.8322e-08	19.5411	-1.0099e-08
4.32656	0.4612	--	0.09906	0.03149														19.7744	9.83582e-08	19.5983	-1.00918e-08
4.32475	0.44705	--	0.09877	0.03302														19.7968	9.82679e-08	19.6207	-1.00926e-08
4.32295	0.43369	--	0.09845	0.03506														19.8193	9.83289e-08	19.6666	-1.00929e-08
4.32115	0.42061	--	0.098	0.03743														19.8418	9.83493e-08	19.7183	-1.01058e-08
4.31935	0.40717	--	0.09728	0.03979														19.8642	9.83009e-08	19.7412	-1.01084e-08
4.31755	0.39282	0.03586	0.09624	0.0417														19.8866	9.83027e-08	19.7871	-1.01106e-08
4.31576	0.37734	0.02686	0.0949	0.04274														19.9096	9.82197e-08	19.8095	-1.01004e-08
4.31396	0.3609	0.02036	0.09336	0.04264														19.932	9.82941e-08	19.832	-1.00869e-08
4.31217	0.34405	0.01623	0.09179	0.04136														19.9545	9.82832e-08	19.8544	-1.009e-08
4.31037	0.32754	0.01397	0.09034	0.0391														19.9769	9.83885e-08	19.8773	-1.00917e-08
4.30858	0.31205	0.01302	0.08911	0.03628														19.9995	9.83362e-08	19.8998	-1.01013e-08
4.30679	0.29804	0.01292	0.08812	0.0334														20.022	9.82227e-08	19.9222	-1.00533e-08
4.30501	0.28563	0.01341	0.08732	0.0309														20.0445	9.83448e-08	19.968	-2.8008e-08
4.30322	0.27463	0.01433	0.08663	0.02907														20.0679	9.835e-08	19.9906	-2.8036e-08
4.30144	0.26469	0.0155	0.08597	0.02795														20.0903	9.84347e-08	20.013	-2.80338e-08
4.29965	0.25544	0.01668	0.08533	0.02745														20.1128	9.84176e-08	20.0355	-2.80349e-08
4.29787	0.2466	0.01754	0.08475	0.02735														20.1352	9.83088e-08	20.0679	-2.80375e-08
4.29609	0.23807	0.01786	0.0843	0.02744														20.1577	9.83442e-08	20.0904	-2.80464e-08
4.29431	0.22991	0.01754	0.08404	0.02756														20.1802	9.83664e-08	20.1128	-2.80568e-08
4.29253	0.22225	0.01675	0.08399	0.02766														20.2026	9.83487e-08	20.1354	-2.80403e-08
4.29076	0.21524	0.0158	0.08413	0.02778														20.2256	9.83811e-08	20.1578	-2.80448e-08
4.28898	0.20904	0.01507	0.08443	0.02797														20.248	9.83111e-08	20.1817	-2.80481e-08
4.28721	0.20377	0.01481	0.08485	0.02826														20.2799	9.83275e-08	20.2041	-2.80398e-08
4.28544	0.19952	0.01506	0.08537	0.02863														20.3023	9.84382e-08	20.2268	-2.8036e-08
4.28367	0.19631	0.01566	0.086	0.02901														20.3248	9.84512e-08	20.2493	-2.80486e-08
4.2819	0.19406	0.01638	0.08673	0.02932														20.3476	9.83906e-08	20.2718	-2.80428e-08
4.28013	0.19261	0.01701	0.08756	0.02946														20.37	9.83553e-08	20.2944	-2.8039e-08
4.27837	0.19175	0.01747	0.08849	0.02941														20.3925	9.84248e-08	20.3168	-2.803e-08
4.2766	0.19137	0.01786	0.08957	0.02918														20.4149	9.8424e-08	20.3393	-2.80072e-08
4.27484	0.19157	0.01828	0.09097	0.02882														20.4373	9.85003e-08	20.3617	-2.80249e-08
4.27308	0.19276	0.01881	0.093	0.02844														20.4598	9.84228e-08	20.3842	-2.80216e-08
4.27132	0.19562	0.01934	0.09608	0.02813														20.4822	9.84071e-08	20.4066	-2.80218e-08
4.26956	0.20089	0.01965	0.10062	0.02798														20.5046	9.84036e-08	20.4299	-2.80334e-08
4.2678	0.20909	0.01945	0.10689	0.02804														20.5271	9.83927e-08	20.4524	-2.80347e-08
4.26605	0.22012	0.01859	0.11479	0.02834														20.5496	9.83694e-08	20.4748	-2.80371e-08
4.26429	0.2331	0.01713	0.12379	0.02886														20.572	9.84653e-08	20.4977	-2.80326e-08
4.26254	0.24636	0.01536	0.13295	0.02953														20.5945	9.84107e-08	20.5201	-2.80432e-08
4.26079	0.25769	0.01372	0.14103	0.03025														20.6169	9.83445e-08	20.5426	-2.80455e-08
4.25904	0.26484	0.01262	0.14679	0.03088														20.6393	9.8484e-08	20.565	-2.80404e-08
4.25729	0.26604	0.01233	0.14931	0.03128														20.6618	9.84071e-08	20.5961	-2.80474e-08
4.25554	0.26045	0.01286	0.14815	0.03138														20.685	9.85439e-08	20.6185	-2.804e-08
4.2538	0.24834	0.01402	0.14353	0.03114														20.7074	9.84152e-08	20.641	-2.80533e-08
4.25206	0.23102	0.01552	0.13619	0.03061														20.7302	9.84211e-08	20.6634	-2.80432e-08
4.25031	0.21048	0.01709	0.12725	0.02989														20.7526	9.84099e-08	20.6859	-2.80458e-08
4.24857	0.18894	0.01859	0.1179	0.02912														20.775	9.84232e-08	20.7086	-2.80451e-08
4.24683	0.16842	0.01996	0.10916	0.02845														20.8069	9.83637e-08	20.7311	-2.8038e-08
4.24509	0.15042	0.02119	0.10176	0.02796														20.8293	9.83858e-08	20.7538	-2.80532e-08
4.24336	0.13582	0.0222	0.09606	0.02769														20.8518	9.82453e-08	20.7763	-2.80373e-08
4.24162	0.12485	0.02285	0.09214	0.0276														20.8743	9.83129e-08	20.7989	-2.80218e-08
4.23989	0.11729	0.02295	0.08989	0.02764														20.8968	9.83503e-08	20.8213	-2.80469e-08
4.23815	0.11262	0.02234	0.08916	0.02773														20.9192	6.65279e-08	20.8437	-2.80466e-08
4.23642	0.11026	0.02103	0.08982	0.02785														20.9416	1.07979e-08	20.8661	-2.80373e-08
4.23469	0.10971	0.01922	0.09184	0.02799														20.9943	1.044e-08	20.8886	-2.80342e-08
4.23296	0.11069	0.01733	0.09525	0.02822														21.0176	1.03917e-08	20.911	-2.80486e-08
4.23124	0.11317	0.01583	0.10016	0.02858														21.0638	1.04606e-08	20.9335	-2.80383e-08
4.22951	0.11743	0.01515	0.10671	0.02911														21.0862	1.04215e-08	20.9562	-2.80518e-08
4.22779	0.12391	0.0155	0.11505	0.02979														21.1086	1.04286e-08	20.9787	-2.80443e-08
4.22606	0.1331	0.01688	0.12531	0.03057														21.131	1.04312e-08	21.0011	-2.80312e-08
4.22434	0.14542	0.01903	0.13762	0.03132														21.1535	1.04009e-08	21.0235	-2.80456e-08
4.22262	0.16102	0.02157	0.15207	0.03194														21.1759	1.04087e-08	21.046	-2.80453e-08
4.2209	0.17981	0.02408	0.16871	0.03234														21.2221	1.03853e-08	21.0685	-2.80432e-08
4.21919	0.20143	0.02616	0.18761	0.03253														21.2746	1.04223e-08	21.0919	-2.80766e-08
4.21747	0.22545	0.02753	0.20883	0.03256														21.297	1.04001e-08	21.1215	-1.57666e-08
4.21576	0.25147	0.02799	0.23247	0.0326														21.3325	1.0385e-08	21.167	-1.01003e-08
4.21404	0.27928	0.02747	0.25868	0.03281														21.355	1.03897e-08	21.1895	-1.01194e-08
4.21233	0.30887	0.02604	0.28763	0.03337														21.3774	1.03842e-08	21.2123	-1.00917e-08
4.21062	0.34038	0.0239	0.3195	0.0344														21.4234	1.03734e-08	21.2347	-1.0094e-08
4.20891	0.37395	0.02133	0.35433	0.03593														21.4475	1.03778e-08	21.2572	-1.01102e-08
4.2072	0.4096	0.01872	0.39202	0.03788														21.4699	1.03756e-08	21.2803	-1.01046e-08
4.2055	0.44703	0.01641	0.43221	0.04011														21.4928	1.03981e-08	21.3261	-1.0109e-08
4.20379	0.48568	0.01466	0.47428	0.04241														21.5152	1.03989e-08	21.3785	-1.00955e-08
4.20209	0.52468	0.01356	0.51733	0.04456														21.5376	1.03856e-08	21.4013	-1.01097e-08
4.20039	0.56302	0.01305	0.56031	0.04641														21.5836	1.04102e-08	21.4472	-1.01015e-08
4.19869	0.59968	0.01301	0.6021	0.04783														21.6073	1.03981e-08	21.4697	-1.01032e-08
4.19699	0.63371	0.01328	0.6416	0.04881														21.6297	1.04068e-08	21.4921	-1.00973e-08
4.19529	0.66439	0.01378	0.67789	0.04943														21.6523	1.03902e-08	21.5145	-1.00923e-08
4.19359	0.69126	0.0145	0.71033	0.0498														21.6747	1.04428e-08	21.537	-1.00873e-08
4.1919	0.71412	0.01549	0.73853	0.05011														21.6972	1.04801e-08	21.5599	-1.00972e-08
4.19021	0.73305	0.01673	0.76246	0.0505														21.7431	1.04806e-08	21.5824	-1.00944e-08
4.18852	0.74831	0.01809	0.78234	0.05112														21.7657	1.04167e-08	21.6545	-1.01052e-08
4.18682	0.76029	0.01936	0.7986	0.05204														21.7881	1.04317e-08	21.6769	-1.00855e-08
4.18513	0.76943	0.0203	0.81181	0.05327														21.8107	1.03879e-08	21.7012	-1.00996e-08
4.18345	0.77613	0.02073	0.82257	0.05474														21.8571	1.03988e-08	21.7467	-1.00941e-08
4.18176	0.78078	0.02067	0.83145	0.05635														21.9037	1.03821e-08	21.7986	-1.00802e-08
4.18007	0.7837	0.02027	0.83893	0.05798														21.9261	1.0383e-08	21.8218	-1.00861e-08
4.17839	0.7852	0.01977	0.84539	0.05949														21.9486	1.03556e-08	21.8785	-1.00814e-08
4.17671	0.78562	0.01935	0.85108	0.06075														21.971	1.0409e-08	21.9021	-1.00846e-08
4.17502	0.78535	0.01905	0.85618	0.06167														21.9934	1.04104e-08	21.9584	-1.00827e-08
4.17334	0.78474	0.01872	0.86078	0.06219														22.0175	1.04179e-08	21.9815	-1.00871e-08
4.17167	0.78412	0.01813	0.86496	0.06231														22.0636	1.06404e-08	22.0269	-1.00717e-08
4.16999	0.78366	0.01716	0.86874	0.06207														22.0862	4.20721e-08	22.0494	-1.00812e-08
4.16831	0.78341	0.01589	0.87214	0.06152														22.1087	9.79877e-08	22.0718	-1.00882e-08
4.16664	0.78329	0.01463	0.87519	0.06077														22.1311	9.83137e-08	22.0942	-1.00837e-08
4.16496	0.7832	0.01379	0.8779	0.05993														22.154	9.82783e-08	22.1167	-1.0076e-08
4.16329	0.78302	0.01364	0.88029	0.0591														22.1764	9.82276e-08	22.1397	-1.00806e-08
4.16162	0.7827	0.01412	0.88238	0.05838														22.1988	9.83429e-08	22.1621	-1.01024e-08
4.15995	0.78225	0.01487	0.8842	0.05781														22.2213	9.83737e-08	22.2008	-1.00827e-08
4.15828	0.78163	0.01541	0.88575	0.05744														22.2438	9.83601e-08	22.2589	-1.00689e-08
4.15662	0.7808	0.01552	0.88703	0.05726														22.2667	9.83282e-08	22.2814	-1.00865e-08
4.15495	0.77969	0.01565	0.88801	0.05727														22.2892	9.8373e-08	22.327	-1.00674e-08
4.15329	0.77826	0.01706	0.88866	0.05745														22.3117	9.82903e-08	22.3494	-1.00942e-08
4.15163	0.77664	0.02158	0.88895	0.05778														22.3341	9.82976e-08	22.3718	-2.33741e-08
4.14996	0.77516	0.03101	0.88889	0.0582														22.3567	9.83077e-08	22.3943	-2.80251e-08
4.14831	0.77423	--	0.8885	0.05865														22.3791	9.83516e-08	22.4167	-2.80298e-08
4.14665	0.77414	--	0.8878	0.05903														22.4077	9.82901e-08	22.4391	-2.80269e-08
4.14499	0.7748	--	0.88679	0.05926														22.4301	9.82215e-08	22.4623	-2.80348e-08
4.14333	0.77549	--	0.88544	0.05932														22.4526	9.8267e-08	22.4847	-2.80293e-08
4.14168	0.77493	--	0.88367	0.05925														22.4752	9.8272e-08	22.5077	-2.80184e-08
4.14002	0.77153	--	0.88138	0.0592														22.4976	9.8277e-08	22.5301	-2.80218e-08
4.13837	0.76396	--	0.8785	0.05943														22.5203	9.81495e-08	22.5526	-2.80201e-08
4.13672	0.75178	--	0.87507	0.06019														22.5427	9.82136e-08	22.575	-2.80272e-08
4.13507	0.73587	--	0.87125	0.06169														22.5651	9.83334e-08	22.5975	-2.80309e-08
4.13342	0.71846	--	0.86732	0.06396														22.5876	9.83713e-08	22.6201	-2.8048e-08
4.13178	0.70266	--	0.86364	0.06677														22.6107	9.8333e-08	22.6425	-2.8029e-08
4.13013	0.69169	--	0.86053	0.06973														22.6331	9.83054e-08	22.6649	-2.80358e-08
4.12849	0.6879	0.03632	0.85821	0.07228														22.6556	9.82839e-08	22.6873	-2.80239e-08
4.12684	0.69208	0.02669	0.85668	0.0739														22.678	9.83502e-08	22.7267	-2.80293e-08
4.1252	0.70325	0.02102	0.85578	0.07422														22.7005	9.84057e-08	22.7493	-2.80213e-08
4.12356	0.71894	0.01803	0.85518	0.07318														22.723	9.8427e-08	22.7718	-2.80227e-08
4.12192	0.73604	0.01657	0.85455	0.07097														22.7463	9.8287e-08	22.7942	-2.80319e-08
4.12029	0.75167	0.01601	0.85359	0.06805														22.7687	9.82994e-08	22.8171	-2.80388e-08
4.11865	0.76395	0.01618	0.85215	0.06493														22.7914	9.82687e-08	22.8395	-2.80336e-08
4.11702	0.7723	0.01713	0.85025	0.06208														22.8138	9.82263e-08	22.862	-2.80589e-08
4.11538	0.77734	0.01882	0.84798	0.05977														22.8362	9.81752e-08	22.8845	-2.80418e-08
4.11375	0.78031	0.02097	0.84552	0.05808														22.8587	9.82243e-08	22.9069	-2.80419e-08
4.11212	0.78252	0.02309	0.843	0.05687														22.8811	9.82092e-08	22.9299	-2.80395e-08
4.11049	0.78483	0.02458	0.84049	0.05598														22.9035	9.8314e-08	22.9524	-2.804e-08
4.10886	0.7875	0.0252	0.838	0.05523														22.9348	9.82492e-08	22.9751	-2.80338e-08
4.10723	0.7903	0.02499	0.83548	0.05457														22.9572	9.82244e-08	22.9975	-2.80246e-08
4.10561	0.79278	0.02429	0.83291	0.05403														22.9796	9.82945e-08	23.0199	-2.8027e-08
4.10398	0.7946	0.02358	0.83027	0.05372														23.0021	9.83172e-08	23.0424	-2.80304e-08
4.10236	0.79568	0.02318	0.8276	0.05371														23.0245	9.833e-08	23.0648	-2.80297e-08
4.10074	0.7962	0.02319	0.82497	0.05402														23.047	9.8316e-08	23.0872	-2.80207e-08
4.09911	0.79648	0.02342	0.82245	0.05458														23.0694	9.82642e-08	23.1096	-2.80437e-08
4.0975	0.79675	0.02355	0.8201	0.05525														23.0919	9.82914e-08	23.1325	-2.80389e-08
4.09588	0.7971	0.02333	0.81795	0.05585														23.1145	9.82222e-08	23.1549	-2.80348e-08
4.09426	0.79743	0.02274	0.816	0.05626														23.1369	9.81365e-08	23.1779	-2.80296e-08
4.09264	0.79754	0.02196	0.81425	0.05641														23.1593	9.83168e-08	23.2004	-2.80173e-08
4.09103	0.79728	0.02136	0.81267	0.0563														23.1818	9.82726e-08	23.2229	-2.80434e-08
4.08942	0.79656	0.02123	0.81123	0.05598														23.2042	9.83006e-08	23.2537	-2.80293e-08
4.0878	0.79545	0.02174	0.80991	0.05554														23.2278	9.82659e-08	23.2761	-2.80247e-08
4.08619	0.79406	0.0228	0.80863	0.05504														23.2503	9.83051e-08	23.2986	-2.80512e-08
4.08459	0.79255	0.02413	0.80735	0.05455														23.2727	9.82644e-08	23.3211	-2.80537e-08
4.08298	0.79105	0.02541	0.80601	0.05412														23.2953	9.81767e-08	23.3435	-2.8026e-08
4.08137	0.7897	0.02642	0.80457	0.0538														23.3177	9.82254e-08	23.3662	-2.8046e-08
4.07976	0.78867	0.02708	0.80302	0.05362														23.3401	9.82244e-08	23.3887	-2.80413e-08
4.07816	0.78813	0.02748	0.80139	0.05359														23.3626	9.82511e-08	23.4112	-2.80238e-08
4.07656	0.78829	0.02779	0.79974	0.05369														23.3857	9.49009e-08	23.4336	-2.80276e-08
4.07495	0.78926	0.02816	0.79812	0.05387														23.4081	1.44184e-08	23.456	-2.80339e-08
4.07335	0.79102	0.02866	0.79659	0.05405														23.4306	1.04539e-08	23.4787	-2.80342e-08
4.07176	0.79338	0.02924	0.79517	0.05415														23.503	1.03499e-08	23.5011	-2.80595e-08
4.07016	0.79602	0.02977	0.79386	0.05415														23.526	1.03757e-08	23.5238	-2.80503e-08
4.06856	0.79855	0.03011	0.79264	0.05402														23.5484	1.03709e-08	23.5462	-1.57662e-08
4.06697	0.80065	0.03013	0.79148	0.0538														23.5712	1.03733e-08	23.5995	-1.00989e-08
4.06537	0.80213	0.02973	0.79037	0.05354														23.5936	1.0377e-08	23.6219	-1.01281e-08
4.06378	0.80302	0.02888	0.78929	0.05327														23.6161	1.03684e-08	23.6788	-1.00999e-08
4.06219	0.80344	0.02758	0.78825	0.05299														23.6616	1.0372e-08	23.7012	-1.01159e-08
4.0606	0.80359	0.02589	0.78727	0.05268														23.7141	1.03673e-08	23.7468	-1.00864e-08
4.05901	0.80362	0.02386	0.78637	0.05228														23.7366	1.03768e-08	23.7802	-1.00857e-08
4.05742	0.8036	0.02177	0.78556	0.05178														23.7829	1.03714e-08	23.8026	-1.00891e-08
4.05583	0.80354	0.01988	0.78487	0.0512														23.8055	1.03511e-08	23.8587	-1.00903e-08
4.05425	0.8034	0.01845	0.78431	0.05059														23.8278	1.03623e-08	23.8813	-1.00779e-08
4.05266	0.8032	0.01766	0.78387	0.05005														23.8503	1.03809e-08	23.9273	-1.01104e-08
4.05108	0.803	0.01752	0.78354	0.04967														23.8727	1.03615e-08	23.9498	-1.00886e-08
4.0495	0.80292	0.0179	0.7833	0.0495														23.8951	1.03784e-08	23.9724	-1.0086e-08
4.04792	0.80304	0.01856	0.7831	0.04954														23.9175	1.03741e-08	23.9948	-1.01012e-08
4.04634	0.80339	0.01925	0.78291	0.04975														23.9635	1.03482e-08	24.0173	-1.0093e-08
4.04476	0.80392	0.01979	0.78271	0.05007														24.0068	1.04636e-08	24.0399	-1.00873e-08
4.04318	0.80447	0.02014	0.78248	0.05043														24.0292	1.04326e-08	24.0623	-1.00822e-08
4.04161	0.80487	0.02035	0.78226	0.05079														24.0517	1.03655e-08	24.1191	-1.00772e-08
4.04003	0.80499	0.02051	0.78207	0.05112														24.0741	1.03942e-08	24.1415	-1.00826e-08
4.03846	0.80482	0.0207	0.78194	0.05141														24.0966	1.03539e-08	24.1871	-1.00944e-08
4.03689	0.80443	0.02085	0.78188	0.05167														24.1427	1.03668e-08	24.239	-1.00791e-08
4.03532	0.80397	0.02087	0.78187	0.05187														24.1942	1.03711e-08	24.2618	-1.00988e-08
4.03375	0.80362	0.02061	0.78185	0.052														24.2166	1.03199e-08	24.339	-1.00758e-08
4.03218	0.8035	0.01999	0.78177	0.05205														24.2624	1.03827e-08	24.3615	-1.00689e-08
4.03061	0.80365	0.01902	0.78156	0.05199														24.3141	1.04249e-08	24.4072	-1.00767e-08
4.02904	0.80402	0.01782	0.7812	0.05184														24.3378	1.0367e-08	24.4296	-1.00696e-08
4.02748	0.80445	0.01652	0.78067	0.05162														24.3942	1.03443e-08	24.4521	-1.00573e-08
4.02592	0.80476	0.01528	0.78002	0.05137														24.417	1.03495e-08	24.4746	-1.00705e-08
4.02435	0.80478	0.01416	0.77929	0.05114														24.463	1.03573e-08	24.497	-1.00773e-08
4.02279	0.80437	0.01322	0.77853	0.05097														24.4863	1.03776e-08	24.5195	-1.00752e-08
4.02123	0.8035	0.01246	0.77778	0.05091														24.534	1.03801e-08	24.5419	-1.007e-08
4.01968	0.80222	0.01191	0.77707	0.05099														24.5564	1.04594e-08	24.5989	-1.00646e-08
4.01812	0.80065	0.01166	0.77641	0.05123														24.6021	1.04737e-08	24.6219	-1.00723e-08
4.01656	0.799	0.01176	0.77581	0.05162														24.6523	9.18186e-08	24.6789	-1.00843e-08
4.01501	0.79747	0.01227	0.77528	0.05213														24.6747	9.8026e-08	24.7023	-1.00483e-08
4.01345	0.79624	0.01314	0.77483	0.05269														24.6972	9.80361e-08	24.7588	-1.08543e-08
4.0119	0.79541	0.01427	0.77447	0.05321														24.72	9.80061e-08	24.7813	-2.72759e-08
4.01035	0.79503	0.01549	0.77423	0.05359														24.7424	9.80529e-08	24.8037	-2.80546e-08
4.0088	0.79507	0.0167	0.77411	0.05376														24.765	9.80134e-08	24.8364	-2.80212e-08
4.00725	0.79551	0.01778	0.77412	0.0537														24.7874	9.80713e-08	24.8589	-2.80184e-08
4.0057	0.79637	0.01867	0.77424	0.05345														24.8098	9.818e-08	24.8813	-2.80302e-08
4.00415	0.79766	0.01938	0.77447	0.05308														24.8323	9.81521e-08	24.9037	-2.80307e-08
4.00261	0.79945	0.01992	0.77477	0.05269														24.8547	9.81343e-08	24.9262	-2.80337e-08
4.00107	0.80173	0.02026	0.7751	0.05234														24.8788	9.80938e-08	24.949	-2.80297e-08
3.99952	0.80442	0.0204	0.77542	0.05209														24.9013	9.81241e-08	24.9714	-2.80275e-08
3.99798	0.80728	0.02034	0.7757	0.05193														24.9237	9.81649e-08	24.9941	-2.80339e-08
3.99644	0.80999	0.02015	0.77591	0.05183														24.9466	9.8165e-08	25.0165	-2.80447e-08
3.9949	0.81214	0.01995	0.77604	0.05178														24.9691	9.81881e-08	25.039	-2.80422e-08
3.99336	0.81342	0.01992	0.77607	0.05176														24.9919	9.82901e-08	25.0617	-2.80444e-08
3.99182	0.81362	0.02019	0.77603	0.05178														25.0144	9.8097e-08	25.0842	-2.80497e-08
3.99029	0.81278	0.02079	0.77593	0.05188														25.0565	9.80289e-08	25.1068	-2.80432e-08
3.98875	0.81111	0.02164	0.77579	0.05205														25.0789	9.81068e-08	25.1292	-2.80497e-08
3.98722	0.80896	0.02256	0.77565	0.05229														25.1013	9.81083e-08	25.1516	-2.80292e-08
3.98569	0.80673	0.02335	0.77554	0.05254														25.1237	9.79838e-08	25.1741	-2.8052e-08
3.98416	0.80478	0.02387	0.77548	0.05276														25.147	9.79813e-08	25.1965	-2.80477e-08
3.98263	0.80334	0.02402	0.7755	0.0529														25.1694	9.80648e-08	25.219	-2.80514e-08
3.9811	0.80254	0.02381	0.77561	0.05298														25.1923	9.80658e-08	25.2414	-2.80521e-08
3.97957	0.80239	0.02318	0.77581	0.05302														25.2147	9.81405e-08	25.264	-2.80557e-08
3.97804	0.80282	0.02201	0.77606	0.05309														25.2371	9.812e-08	25.2865	-2.80523e-08
3.97652	0.80374	0.02011	0.77631	0.05323														25.2597	9.81293e-08	25.3089	-2.80437e-08
3.97499	0.80506	0.01733	0.77651	0.05345														25.2821	9.81563e-08	25.3325	-2.80365e-08
3.97347	0.80668	0.01365	0.77661	0.05374														25.3047	9.81492e-08	25.3632	-2.80557e-08
3.97195	0.80852	0.00939	0.77659	0.05403														25.3271	9.82714e-08	25.3856	-2.80389e-08
3.97043	0.81051	0.00515	0.77647	0.05424														25.3495	9.81777e-08	25.4081	-2.80419e-08
3.96891	0.8126	0.00175	0.77632	0.05435														25.372	9.8192e-08	25.4306	-2.80442e-08
3.96739	0.81474	0	0.77619	0.05437														25.3949	9.81787e-08	25.453	-2.80406e-08
3.96587	0.81685	0.000385479	0.77618	0.05437														25.4173	9.8145e-08	25.4754	-2.80483e-08
3.96436	0.81883	0.00293	0.77632	0.05444														25.4397	9.81251e-08	25.4978	-2.80345e-08
3.96284	0.82051	0.00714	0.7766	0.05467														25.4622	9.80757e-08	25.5203	-2.80404e-08
3.96133	0.82168	0.0122	0.77699	0.05508														25.4846	9.80293e-08	25.543	-2.80295e-08
3.95982	0.82211	0.01723	0.77744	0.05564														25.5081	9.81571e-08	25.5654	-2.80307e-08
3.95831	0.82164	0.02142	0.77786	0.05626														25.5305	9.82081e-08	25.5879	-2.80285e-08
3.95679	0.82022	0.02445	0.77824	0.05682														25.5532	9.82156e-08	25.6112	-2.80249e-08
3.95529	0.81799	0.02633	0.77856	0.0572														25.5827	9.81836e-08	25.6336	-2.80528e-08
3.95378	0.81526	0.02727	0.77884	0.05733														25.6051	9.81177e-08	25.6561	-2.80299e-08
3.95227	0.81243	0.02754	0.77911	0.05718														25.6282	9.80467e-08	25.6785	-2.80347e-08
3.95077	0.8099	0.02729	0.7794	0.05678														25.6507	9.81098e-08	25.7025	-2.80365e-08
3.94926	0.80796	0.02657	0.7797	0.05619														25.6736	9.82007e-08	25.7249	-2.80451e-08
3.94776	0.80672	0.02538	0.78003	0.05554														25.6961	9.82626e-08	25.7474	-2.80682e-08
3.94626	0.80609	0.02378	0.78036	0.0549														25.7186	9.80882e-08	25.7707	-1.74266e-08
3.94476	0.80585	0.02197	0.7807	0.05437														25.741	9.80733e-08	25.7932	-1.01049e-08
3.94325	0.80577	0.02022	0.78105	0.05399														25.7634	9.81165e-08	25.8157	-1.0094e-08
3.94176	0.80567	0.01887	0.7814	0.05377														25.7864	9.82445e-08	25.8381	-1.01047e-08
3.94026	0.80555	0.01811	0.78178	0.05366														25.8089	7.12601e-08	25.8605	-1.01122e-08
3.93876	0.80554	0.01792	0.78218	0.0536														25.8315	1.09437e-08	25.8914	-1.00827e-08
3.93727	0.80585	0.01813	0.78261	0.05355														25.8539	1.04133e-08	25.9139	-1.01268e-08
3.93577	0.80668	0.01841	0.78304	0.05346														25.8765	1.03713e-08	25.9363	-1.01247e-08
3.93428	0.80814	0.01846	0.78346	0.05334														25.9225	1.03279e-08	25.9588	-1.00885e-08
3.93279	0.81017	0.01814	0.78384	0.05321														25.9741	1.03641e-08	25.9814	-1.01176e-08
3.9313	0.81259	0.01745	0.78418	0.05315														25.9966	1.03551e-08	26.0273	-1.00986e-08
3.92981	0.81509	0.01657	0.78446	0.05319														26.0427	1.03683e-08	26.0791	-1.01018e-08
3.92832	0.8174	0.01575	0.78467	0.05336														26.1148	1.04121e-08	26.1016	-1.01037e-08
3.92683	0.81929	0.01521	0.78483	0.05363														26.1373	1.03862e-08	26.1593	-1.01045e-08
3.92534	0.82067	0.01511	0.78494	0.05396														26.194	1.03331e-08	26.1817	-1.00928e-08
3.92386	0.82155	0.01548	0.78503	0.05427														26.2174	1.03941e-08	26.2275	-1.01026e-08
3.92238	0.82206	0.01628	0.78515	0.05451														26.2629	1.03777e-08	26.2792	-1.01034e-08
3.92089	0.82233	0.01742	0.78533	0.05467														26.2855	1.03799e-08	26.3025	-1.00787e-08
3.91941	0.8225	0.01875	0.78559	0.05476														26.3079	1.03816e-08	26.3593	-1.00963e-08
3.91793	0.82261	0.02009	0.78596	0.05482														26.3304	1.03842e-08	26.382	-1.01003e-08
3.91645	0.82266	0.02123	0.78641	0.05491														26.3528	1.04274e-08	26.4199	-1.00892e-08
3.91497	0.82257	0.02199	0.78689	0.05506														26.3753	1.04116e-08	26.4423	-1.00918e-08
3.91349	0.82222	0.02226	0.78736	0.05526														26.3977	1.03704e-08	26.4992	-1.01143e-08
3.91202	0.82152	0.02202	0.78776	0.05552														26.4433	1.03479e-08	26.5232	-1.00739e-08
3.91054	0.82044	0.02139	0.78809	0.05582														26.4657	1.04295e-08	26.5793	-1.0083e-08
3.90907	0.81904	0.02062	0.78834	0.05615														26.4896	1.04484e-08	26.6023	-1.00973e-08
3.9076	0.81747	0.01996	0.78854	0.05655														26.512	1.04127e-08	26.6593	-1.00926e-08
3.90612	0.81594	0.01959	0.78873	0.05704														26.5344	1.03731e-08	26.6827	-1.00889e-08
3.90465	0.81471	0.01955	0.78895	0.05763														26.5569	1.03799e-08	26.7393	-1.00881e-08
3.90319	0.814	0.01978	0.7892	0.0583														26.6024	1.03753e-08	26.762	-1.00991e-08
3.90172	0.81395	0.02012	0.7895	0.05901														26.674	1.03659e-08	26.8081	-1.00883e-08
3.90025	0.81458	0.02047	0.78985	0.05968														26.6977	1.0364e-08	26.8311	-1.00598e-08
3.89878	0.8158	0.0208	0.79025	0.06021														26.7541	1.03913e-08	26.8535	-1.43045e-08
3.89732	0.81742	0.02119	0.79073	0.06054														26.7765	1.03605e-08	26.8761	-2.79141e-08
3.89585	0.81921	0.02176	0.79127	0.06063														26.822	1.04127e-08	26.8986	-2.80487e-08
3.89439	0.821	0.02258	0.79186	0.06045														26.8746	1.04027e-08	26.9451	-2.80366e-08
3.89293	0.82266	0.02361	0.79244	0.06005														26.897	1.05024e-08	26.9676	-2.8039e-08
3.89147	0.82418	0.02466	0.79296	0.05948														26.9426	9.5763e-08	26.9901	-2.80343e-08
3.89001	0.82568	0.0255	0.79335	0.05881														26.965	9.8033e-08	27.0125	-2.80306e-08
3.88855	0.82734	0.02596	0.79361	0.05814														26.9874	9.80035e-08	27.0349	-2.80274e-08
3.88709	0.82943	0.02599	0.79379	0.05758														27.0099	9.80842e-08	27.0574	-2.80309e-08
3.88563	0.83215	0.02566	0.794	0.05723														27.0324	9.80378e-08	27.0805	-2.80258e-08
3.88418	0.83565	0.02515	0.79439	0.05716														27.055	9.80851e-08	27.1029	-2.80266e-08
3.88273	0.83991	0.0246	0.79509	0.05737														27.0774	9.81347e-08	27.1256	-2.80278e-08
3.88127	0.84475	0.02406	0.79613	0.05777														27.0999	9.81725e-08	27.148	-2.80285e-08
3.87982	0.84977	0.02347	0.79745	0.05817														27.1226	9.80942e-08	27.1704	-2.80415e-08
3.87837	0.85441	0.02272	0.79889	0.05835														27.145	9.80706e-08	27.1929	-2.80446e-08
3.87692	0.85807	0.02177	0.80023	0.05812														27.1674	9.81029e-08	27.2154	-2.80445e-08
3.87547	0.86019	0.02072	0.80124	0.05736														27.1903	9.83169e-08	27.2379	-2.80402e-08
3.87402	0.86041	0.01978	0.80178	0.05612														27.2241	9.83001e-08	27.2612	-2.80409e-08
3.87258	0.85868	0.01918	0.80184	0.05456														27.2466	9.82995e-08	27.2837	-2.80474e-08
3.87113	0.85531	0.01908	0.8015	0.05298														27.2692	9.81909e-08	27.3061	-2.80547e-08
3.86969	0.85092	0.01943	0.80093	0.05167														27.2917	9.81491e-08	27.3285	-2.80509e-08
3.86824	0.84632	0.01999	0.80034	0.05087														27.3141	9.81668e-08	27.351	-2.80352e-08
3.8668	0.8423	0.02044	0.79988	0.05069														27.3374	9.81143e-08	27.3737	-2.80334e-08
3.86536	0.83945	0.02054	0.79964	0.05105														27.3599	9.80857e-08	27.3962	-2.80389e-08
3.86392	0.83802	0.02026	0.79964	0.05181														27.3823	9.80926e-08	27.419	-2.80404e-08
3.86248	0.83788	0.01982	0.79983	0.05274														27.4047	9.81578e-08	27.4415	-2.8035e-08
3.86104	0.83862	0.01957	0.80016	0.05364														27.4272	9.81055e-08	27.4645	-2.80412e-08
3.85961	0.83969	0.01982	0.80054	0.0544														27.4501	9.81321e-08	27.5129	-2.80385e-08
3.85817	0.84058	0.02072	0.80093	0.05497														27.4725	9.80855e-08	27.5353	-2.80395e-08
3.85674	0.84098	0.02216	0.80131	0.05538														27.4951	9.81438e-08	27.5578	-2.80437e-08
3.8553	0.84084	0.02386	0.80166	0.05567														27.5187	9.81823e-08	27.5808	-2.80649e-08
3.85387	0.8403	0.02548	0.80197	0.05588														27.5411	9.81084e-08	27.6032	-2.80173e-08
3.85244	0.83958	0.02683	0.80227	0.05601														27.5636	9.81167e-08	27.6258	-2.80455e-08
3.85101	0.83888	0.02784	0.80256	0.05607														27.5861	9.80776e-08	27.6482	-2.80409e-08
3.84958	0.83829	0.02861	0.80286	0.05608														27.61	9.80306e-08	27.6706	-2.80367e-08
3.84815	0.83776	0.02925	0.80319	0.05606														27.6324	9.8046e-08	27.693	-2.80376e-08
3.84672	0.83719	0.02977	0.80355	0.05608														27.6549	9.8035e-08	27.7163	-2.80418e-08
3.84529	0.83648	0.03007	0.80395	0.05621														27.6774	9.79567e-08	27.7388	-2.80296e-08
3.84387	0.83565	0.02998	0.80438	0.0565														27.6999	9.801e-08	27.7612	-2.80376e-08
3.84245	0.83483	0.02943	0.80484	0.05696														27.7224	9.80441e-08	27.7836	-2.80226e-08
3.84102	0.83421	0.0285	0.8053	0.05754														27.7522	9.80693e-08	27.806	-2.80148e-08
3.8396	0.83398	0.02746	0.80578	0.05815														27.7746	9.81018e-08	27.8284	-2.8032e-08
3.83818	0.83423	0.02668	0.80627	0.05871														27.797	9.81124e-08	27.8509	-2.80284e-08
3.83676	0.83493	0.02641	0.80679	0.05911														27.8195	9.81831e-08	27.8737	-2.80164e-08
3.83534	0.83597	0.02675	0.80736	0.05933														27.842	9.82084e-08	27.8962	-2.80129e-08
3.83392	0.8372	0.02758	0.80799	0.05937														27.8644	9.81745e-08	27.9192	-2.80183e-08
3.83251	0.8385	0.02872	0.80867	0.05928														27.8868	9.82035e-08	27.9416	-2.80206e-08
3.83109	0.83985	0.02999	0.80936	0.05912														27.9097	9.82131e-08	27.9641	-2.80164e-08
3.82968	0.84123	0.03134	0.81003	0.05895														27.9321	9.82531e-08	27.9865	-2.8022e-08
3.82826	0.84267	0.03277	0.81065	0.05881														27.9546	9.8212e-08	28.0089	-2.80266e-08
3.82685	0.84411	0.03411	0.8112	0.05873														27.9775	9.82388e-08	28.0406	-2.8013e-08
3.82544	0.84544	0.03496	0.81168	0.05869														28	9.81671e-08	28.0631	-2.8035e-08
3.82403	0.84656	0.03475	0.81211	0.05869														28.0228	9.82712e-08	28.0857	-2.80227e-08
3.82262	0.84738	0.03307	0.81251	0.05872														28.0453	9.82645e-08	28.1082	-2.8035e-08
3.82121	0.84797	0.03028	0.81293	0.05877														28.0678	9.81572e-08	28.1307	-2.80204e-08
3.8198	0.84846	0.02796	0.81339	0.05885														28.0907	9.60831e-08	28.1531	-2.8033e-08
3.8184	0.84899	0.02901	0.81388	0.05896														28.1131	1.69155e-08	28.1756	-2.80782e-08
3.81699	0.84963	0.03712	0.8144	0.05909														28.1357	1.04443e-08	28.198	-2.35528e-08
3.81559	0.8502	--	0.81491	0.05923														28.1581	1.03717e-08	28.2204	-1.0103e-08
3.81418	0.85041	--	0.81537	0.05938														28.2036	1.02554e-08	28.2431	-1.01223e-08
3.81278	0.8499	--	0.81579	0.05954														28.2261	1.03918e-08	28.2886	-1.0165e-08
3.81138	0.84855	--	0.81621	0.05975														28.2485	1.03614e-08	28.311	-1.01457e-08
3.80998	0.84668	--	0.81671	0.06006														28.3139	1.04004e-08	28.3335	-1.01182e-08
3.80858	0.84509	--	0.81743	0.06054														28.3364	1.03647e-08	28.3561	-1.0121e-08
3.80718	0.84495	--	0.81851	0.06125														28.3827	1.03856e-08	28.3785	-1.01104e-08
3.80578	0.84744	--	0.82004	0.06221														28.4052	1.03871e-08	28.401	-1.01102e-08
3.80439	0.85328	--	0.82199	0.06338														28.4291	1.04267e-08	28.4234	-1.0119e-08
3.80299	0.86232	--	0.8242	0.06463														28.4515	1.04238e-08	28.4804	-1.01179e-08
3.8016	0.87345	--	0.82638	0.0658														28.4741	1.04139e-08	28.5034	-1.00858e-08
3.8002	0.88476	--	0.8282	0.06668														28.4973	1.03797e-08	28.5802	-1.0095e-08
3.79881	0.89404	--	0.8293	0.06714														28.5431	1.04278e-08	28.6027	-1.00948e-08
3.79742	0.89942	--	0.82952	0.06711														28.5655	1.04059e-08	28.6484	-1.00902e-08
3.79603	0.89993	0.0365	0.82883	0.06664														28.588	1.04108e-08	28.7002	-1.0107e-08
3.79464	0.89576	0.02445	0.82746	0.06588														28.6104	1.04223e-08	28.7227	-1.00673e-08
3.79326	0.8881	0.01815	0.82577	0.06504														28.6329	1.0411e-08	28.7683	-1.00875e-08
3.79187	0.87881	0.01531	0.82417	0.06431														28.6552	1.0395e-08	28.8205	-1.00878e-08
3.79048	0.86973	0.01441	0.82298	0.06384														28.6778	1.0387e-08	28.8429	-1.0087e-08
3.7891	0.86224	0.01477	0.82241	0.06365														28.7237	1.04251e-08	28.8884	-1.00824e-08
3.78771	0.85696	0.0162	0.82243	0.06371														28.7463	1.0412e-08	28.9109	-1.00882e-08
3.78633	0.85379	0.01848	0.82292	0.06389														28.7687	1.04107e-08	28.9338	-1.00755e-08
3.78495	0.85215	0.02114	0.82364	0.06408														28.808	1.04096e-08	28.9562	-1.00835e-08
3.78357	0.85137	0.0235	0.82439	0.0642														28.8304	1.0391e-08	28.9793	-1.00888e-08
3.78219	0.851	0.0249	0.82507	0.06424														28.8528	1.03678e-08	29.0017	-1.00875e-08
3.78081	0.85087	0.025	0.82563	0.0642														28.8753	1.03794e-08	29.0241	-1.00862e-08
3.77943	0.85108	0.02395	0.82613	0.06414														28.9224	1.03968e-08	29.0802	-1.00872e-08
3.77805	0.85178	0.02228	0.82662	0.0641														28.9738	1.03931e-08	29.1283	-1.01004e-08
3.77668	0.85305	0.02064	0.82714	0.06409														28.9963	1.0385e-08	29.1812	-1.01025e-08
3.7753	0.85474	0.01953	0.82767	0.0641														29.0417	1.035e-08	29.2042	-1.00951e-08
3.77393	0.85655	0.01911	0.82817	0.0641														29.0938	1.0373e-08	29.2601	-1.00878e-08
3.77256	0.85816	0.01928	0.82857	0.0641														29.1165	1.03683e-08	29.283	-1.00931e-08
3.77119	0.85933	0.01983	0.82885	0.0641														29.1623	1.03801e-08	29.3402	-1.00878e-08
3.76982	0.86002	0.0206	0.82901	0.06415														29.2138	1.03926e-08	29.3636	-1.01144e-08
3.76845	0.86035	0.0216	0.82911	0.06429														29.2364	1.03996e-08	29.4202	-1.00957e-08
3.76708	0.86052	0.02294	0.8292	0.06455														29.282	1.05204e-08	29.4439	-1.00898e-08
3.76571	0.86067	0.02469	0.82932	0.06494														29.3511	9.81041e-08	29.4949	-2.78591e-08
3.76434	0.86087	0.02673	0.8295	0.06544														29.3735	9.80782e-08	29.5175	-2.80301e-08
3.76298	0.86104	0.0288	0.82976	0.06602														29.396	9.81471e-08	29.54	-2.80396e-08
3.76161	0.86108	0.03055	0.83009	0.06664														29.4184	9.81151e-08	29.5624	-2.80369e-08
3.76025	0.8609	0.03171	0.8305	0.06726														29.4411	9.81425e-08	29.5848	-2.80487e-08
3.75888	0.8605	0.03225	0.83098	0.06785														29.4635	9.81852e-08	29.6073	-2.8031e-08
3.75752	0.85997	0.03235	0.83155	0.06835														29.486	9.80978e-08	29.6297	-2.80358e-08
3.75616	0.85947	0.03229	0.83219	0.0687														29.5089	9.80891e-08	29.6786	-2.80424e-08
3.7548	0.85911	0.03229	0.83285	0.06885														29.5314	9.8213e-08	29.701	-2.80277e-08
3.75344	0.85895	0.03234	0.8335	0.06876														29.5539	9.80765e-08	29.7235	-2.80352e-08
3.75208	0.85898	0.03221	0.83407	0.06847														29.5763	9.80224e-08	29.7459	-2.80218e-08
3.75073	0.85912	0.03158	0.83453	0.06805														29.5987	9.80381e-08	29.7684	-2.80175e-08
3.74937	0.85931	0.03023	0.8349	0.06765														29.6211	9.80375e-08	29.7916	-2.80279e-08
3.74802	0.85946	0.02817	0.83522	0.0674														29.6436	9.7987e-08	29.8141	-2.80125e-08
3.74666	0.85957	0.02567	0.83554	0.06741														29.666	9.80771e-08	29.8365	-2.80244e-08
3.74531	0.85962	0.02314	0.83591	0.0677														29.6884	9.81055e-08	29.8589	-2.80156e-08
3.74396	0.85961	0.02097	0.83635	0.06821														29.7115	9.80838e-08	29.8814	-2.80241e-08
3.74261	0.85954	0.01932	0.83682	0.0688														29.734	9.81754e-08	29.9038	-2.80374e-08
3.74126	0.85942	0.01814	0.83727	0.0693														29.7566	9.82044e-08	29.9263	-2.8043e-08
3.73991	0.85926	0.01724	0.83767	0.0696														29.779	9.81892e-08	29.9487	-2.80482e-08
3.73856	0.85915	0.01642	0.83799	0.06965														29.8014	9.81494e-08	29.9717	-2.8033e-08
3.73721	0.85916	0.01567	0.83825	0.06947														29.8239	9.81158e-08	29.9942	-2.80331e-08
3.73587	0.85939	0.01514	0.8385	0.06916														29.8467	9.80293e-08	30.0166	-2.80425e-08
3.73452	0.85987	0.01509	0.8388	0.06883														29.8691	9.80969e-08	30.0393	-2.80255e-08
3.73318	0.86058	0.0157	0.83919	0.06857														29.9022	9.81278e-08	30.0617	-2.80374e-08
3.73183	0.86142	0.01697	0.8397	0.06843														29.9246	9.80904e-08	30.0842	-2.80417e-08
3.73049	0.86226	0.01862	0.84032	0.06842														29.9471	9.81396e-08	30.1066	-2.80604e-08
3.72915	0.86299	0.02028	0.84101	0.0685														29.9704	9.82041e-08	30.129	-2.80487e-08
3.72781	0.86356	0.0216	0.84174	0.06866														29.9928	9.82748e-08	30.152	-2.80471e-08
3.72647	0.864	0.02243	0.84248	0.06887														30.0153	9.81998e-08	30.1745	-2.80483e-08
3.72513	0.86439	0.02289	0.84318	0.06914														30.0383	9.8152e-08	30.1971	-2.80416e-08
3.72379	0.86485	0.02328	0.84382	0.06946														30.0608	9.81911e-08	30.2282	-2.80233e-08
3.72246	0.86546	0.02391	0.84436	0.06979														30.0832	9.81705e-08	30.2507	-2.80355e-08
3.72112	0.86625	0.02497	0.84476	0.07007														30.1057	9.81684e-08
3.71979	0.86721	0.02638	0.84501	0.07025														30.1281	9.81028e-08
3.71845	0.8683	0.02789	0.84509	0.07027														30.1507	9.80377e-08
3.71712	0.86943	0.02915	0.84505	0.07012														30.1731	9.80994e-08
3.71579	0.8705	0.02988	0.84495	0.06986														30.1956	9.80027e-08
3.71446	0.87141	0.02997	0.84486	0.06957														30.218	9.80279e-08
3.71313	0.87203	0.02949	0.84486	0.06935														30.2404	9.80971e-08
3.7118	0.87223	0.02865	0.84499	0.06931														30.2628	9.79974e-08
3.71047	0.87193	0.02769	0.84529	0.06947														30.2853	9.80168e-08
3.70914	0.87115	0.02678	0.84574	0.06982														30.3077	9.81257e-08
3.70782	0.87005	0.02605	0.84631	0.07027														30.3301	9.81036e-08
3.70649	0.8689	0.02556	0.84699	0.07072														30.3526	9.80155e-08
3.70517	0.86804	0.02536	0.84775	0.07106														30.3751	9.80439e-08
3.70384	0.86777	0.02543	0.84858	0.07122														30.3981	9.81121e-08
3.70252	0.86829	0.02575	0.84947	0.0712														30.43	9.8085e-08
3.7012	0.86957	0.02621	0.85038	0.07103														30.4524	9.81418e-08
3.69988	0.87146	0.0267	0.85129	0.0708														30.4749	9.8145e-08
3.69856	0.87366	0.02705	0.85213	0.07059														30.4981	9.81703e-08
3.69724	0.8759	0.02719	0.85288	0.07051														30.5205	9.81754e-08
3.69592	0.87797	0.02714	0.85352	0.07058														30.543	9.81529e-08
3.69461	0.87979	0.027	0.85404	0.07082														30.5654	9.81754e-08
3.69329	0.8814	0.02693	0.85446	0.07118														30.5879	9.81458e-08
3.69198	0.88283	0.027	0.85483	0.07158														30.6107	4.88807e-08
3.69066	0.88409	0.02714	0.85518	0.07194														30.6331	1.06814e-08
3.68935	0.88509	0.02716	0.85553	0.07219														30.6556	1.04137e-08
3.68804	0.8857	0.02682	0.85591	0.07229														30.678	1.04395e-08
3.68673	0.88579	0.02597	0.85632	0.07226														30.7339	1.03814e-08
3.68542	0.8853	0.02465	0.85677	0.07218														30.7564	1.03824e-08
3.68411	0.88432	0.02313	0.85725	0.07212														30.8018	1.0407e-08
3.6828	0.88302	0.02178	0.85774	0.07216														30.8538	1.04023e-08
3.68149	0.88162	0.02098	0.85823	0.07234														30.8762	1.04066e-08
3.68018	0.88029	0.02092	0.85867	0.07268														30.9218	1.03889e-08
3.67888	0.8791	0.02154	0.85904	0.07312														30.9825	1.03826e-08
3.67758	0.87802	0.02259	0.85931	0.07361
3.67627	0.87699	0.02373	0.8595	0.07408
3.67497	0.87596	0.02465	0.85965	0.07448
3.67367	0.87501	0.02513	0.8598	0.07481
3.67237	0.87428	0.02499	0.86001	0.07506
3.67107	0.874	0.02403	0.86032	0.07528
3.66977	0.87435	0.02194	0.86074	0.07547
3.66847	0.87537	0.01842	0.86123	0.07567
3.66717	0.87697	0.01327	0.86177	0.07586
3.66588	0.87894	0.00668	0.86232	0.07602
3.66458	0.88102	--	0.86284	0.07611
3.66329	0.88303	--	0.8633	0.07606
3.66199	0.88489	--	0.86371	0.07579
3.6607	0.88663	--	0.86406	0.07525
3.65941	0.88836	--	0.86435	0.07441
3.65812	0.89014	--	0.8646	0.07329
3.65683	0.89195	--	0.86481	0.07202
3.65554	0.89364	0.00428	0.86502	0.07075
3.65425	0.89501	0.01166	0.86528	0.06971
3.65296	0.89584	0.01783	0.86561	0.06907
3.65168	0.89602	0.02245	0.86606	0.06895
3.65039	0.89558	0.02566	0.86663	0.06937
3.64911	0.89471	0.02783	0.8673	0.07021
3.64782	0.89365	0.02935	0.86804	0.0713
3.64654	0.8927	0.0304	0.86882	0.07244
3.64526	0.89208	0.03098	0.86961	0.07345
3.64398	0.89189	0.03103	0.8704	0.07427
3.6427	0.89216	0.03058	0.8712	0.0749
3.64142	0.8928	0.02983	0.87201	0.07542
3.64014	0.89368	0.02911	0.87281	0.07593
3.63886	0.89466	0.02872	0.87356	0.07652
3.63759	0.89559	0.0288	0.8742	0.0772
3.63631	0.89634	0.02924	0.87469	0.07792
3.63504	0.89684	0.02978	0.87504	0.0786
3.63376	0.89704	0.03016	0.87526	0.07917
3.63249	0.89694	0.03025	0.87543	0.07955
3.63122	0.89659	0.03016	0.87562	0.07973
3.62995	0.89611	0.03014	0.87589	0.07973
3.62868	0.89562	0.03043	0.87624	0.07958
3.62741	0.89524	0.03115	0.87666	0.07934
3.62614	0.89503	0.03212	0.87708	0.07904
3.62487	0.89503	0.03302	0.87746	0.07872
3.62361	0.89519	0.03347	0.87779	0.0784
3.62234	0.89548	0.03322	0.87808	0.07808
3.62108	0.89587	0.03227	0.8784	0.07777
3.61981	0.89637	0.03086	0.8788	0.07748
3.61855	0.89706	0.02931	0.87931	0.07721
3.61729	0.89803	0.02796	0.87993	0.07697
3.61603	0.89937	0.02695	0.88061	0.07678
3.61477	0.9011	0.0263	0.8813	0.07665
3.61351	0.90316	0.02596	0.88193	0.07662
3.61225	0.90537	0.02587	0.88249	0.07673
3.61099	0.90748	0.02605	0.88296	0.07697
3.60973	0.90926	0.02658	0.88337	0.07735
3.60848	0.91049	0.02753	0.88375	0.07783
3.60722	0.9111	0.02886	0.88411	0.07835
3.60597	0.91114	0.03042	0.88446	0.07885
3.60471	0.91079	0.03195	0.88477	0.07928
3.60346	0.91029	0.03321	0.88505	0.07961
3.60221	0.9099	0.03409	0.88527	0.07983
3.60096	0.90983	0.03458	0.88546	0.07996
3.59971	0.91015	0.03479	0.88563	0.08003
3.59846	0.9108	0.03485	0.88581	0.08006
3.59721	0.91166	0.0348	0.88602	0.08006
3.59596	0.91252	0.03458	0.88627	0.08005
3.59472	0.91322	0.0341	0.88655	0.08005
3.59347	0.91369	0.03333	0.88685	0.08006
3.59223	0.91393	0.03237	0.88716	0.08013
3.59098	0.91409	0.03145	0.8875	0.08026
3.58974	0.91434	0.03087	0.88789	0.08046
3.5885	0.91489	0.03086	0.88834	0.08072
3.58726	0.91588	0.03147	0.8889	0.081
3.58602	0.91735	0.03256	0.88957	0.08127
3.58478	0.91928	0.03381	0.89036	0.08148
3.58354	0.9215	0.03492	0.89124	0.08162
3.5823	0.92381	0.03572	0.89216	0.08165
3.58106	0.92597	0.03618	0.89306	0.08159
3.57983	0.92777	0.03646	0.89388	0.08143
3.57859	0.92902	0.03674	0.89457	0.08121
3.57736	0.9296	0.03712	0.8951	0.08096
3.57612	0.92949	0.03758	0.89549	0.08072
3.57489	0.92871	0.03799	0.89577	0.08052
3.57366	0.92738	0.03817	0.89601	0.08042
3.57243	0.92566	0.03797	0.89624	0.08041
3.5712	0.92374	0.03735	0.89651	0.0805
3.56997	0.92183	0.03635	0.89681	0.08066
3.56874	0.92015	0.03504	0.89711	0.08084
3.56751	0.91887	0.03354	0.89738	0.08102
3.56629	0.91812	0.03195	0.89758	0.08121
3.56506	0.91797	0.03044	0.89769	0.08146
3.56384	0.91845	0.02924	0.89776	0.08182
3.56261	0.9195	0.02863	0.89782	0.08235
3.56139	0.92101	0.02882	0.89792	0.08308
3.56017	0.92282	0.02989	0.89812	0.08393
3.55894	0.9247	0.03163	0.89843	0.08482
3.55772	0.9264	0.03359	0.89885	0.08561
3.5565	0.92769	0.03518	0.89935	0.08619
3.55528	0.92835	0.03588	0.89991	0.0865
3.55406	0.92826	0.03544	0.9005	0.08656
3.55285	0.9274	0.03393	0.9011	0.08645
3.55163	0.9259	0.03174	0.90169	0.08628
3.55042	0.92398	0.0294	0.90226	0.08614
3.5492	0.92194	0.0274	0.90277	0.08607
3.54799	0.92011	0.02607	0.90317	0.08607
3.54677	0.91878	0.02551	0.90345	0.08611
3.54556	0.91814	0.02573	0.90359	0.08615
3.54435	0.91826	0.02665	0.90361	0.08619
3.54314	0.91908	0.02818	0.90356	0.08622
3.54193	0.92042	0.0301	0.90348	0.08628
3.54072	0.92206	0.03206	0.90344	0.08636
3.53951	0.92374	0.03359	0.90346	0.08648
3.5383	0.92525	0.03429	0.90354	0.08659
3.53709	0.92643	0.03417	0.90367	0.08667
3.53589	0.92721	0.03404	0.9038	0.08669
3.53468	0.92756	0.03557	0.9039	0.08667
3.53348	0.92752	0.04105	0.90396	0.08664
3.53228	0.92715	--	0.90396	0.08661
3.53107	0.92655	--	0.90392	0.08658
3.52987	0.92585	--	0.90384	0.08655
3.52867	0.92516	--	0.90376	0.08649
3.52747	0.92462	--	0.90367	0.08642
3.52627	0.9243	--	0.90357	0.08642
3.52507	0.92427	--	0.90343	0.08667
3.52387	0.92446	--	0.90321	0.08734
3.52268	0.92478	--	0.90286	0.08858
3.52148	0.92506	--	0.90233	0.09041
3.52029	0.92511	--	0.90158	0.09265
3.51909	0.92477	--	0.90064	0.09497
3.5179	0.92397	--	0.89956	0.09693
3.5167	0.92272	--	0.89842	0.09811
3.51551	0.92115	0.03797	0.89735	0.09822
3.51432	0.91941	0.03289	0.89645	0.09724
3.51313	0.9177	0.03164	0.89581	0.09536
3.51194	0.91615	0.03261	0.89546	0.09297
3.51075	0.91487	0.03469	0.89541	0.09052
3.50956	0.9139	0.03727	0.89562	0.08839
3.50838	0.91323	0.03996	0.89605	0.08683
3.50719	0.91288	0.04242	0.89665	0.08591
3.506	0.9129	0.04418	0.8974	0.08554
3.50482	0.91332	0.04482	0.89826	0.08556
3.50364	0.91422	0.04411	0.89919	0.08579
3.50245	0.91559	0.04216	0.90015	0.08609
3.50127	0.91736	0.03946	0.90108	0.08636
3.50009	0.91934	0.03664	0.90192	0.08658
3.49891	0.92129	0.03424	0.90265	0.08673
3.49773	0.92291	0.03252	0.90326	0.08682
3.49655	0.92396	0.03143	0.90378	0.08685
3.49537	0.92429	0.03072	0.90426	0.08686
3.49419	0.92389	0.03017	0.90473	0.08686
3.49302	0.92292	0.02972	0.9052	0.08688
3.49184	0.92165	0.02949	0.90566	0.08696
3.49066	0.92042	0.02969	0.90607	0.0871
3.48949	0.91954	0.03047	0.90642	0.08729
3.48832	0.91925	0.03174	0.90671	0.0875
3.48714	0.91967	0.03324	0.90697	0.0877
3.48597	0.92076	0.03466	0.90726	0.08787
3.4848	0.92237	0.03575	0.90764	0.088
3.48363	0.92424	0.03651	0.90811	0.08811
3.48246	0.92612	0.03708	0.90868	0.08822
3.48129	0.92777	0.03772	0.90929	0.08835
3.48012	0.92905	0.03854	0.90989	0.08849
3.47895	0.92991	0.03947	0.91042	0.0886
3.47779	0.93042	0.04022	0.91085	0.08864
3.47662	0.9307	0.04049	0.91118	0.0886
3.47546	0.93091	0.04006	0.91144	0.08846
3.47429	0.93116	0.03898	0.91166	0.08826
3.47313	0.93152	0.03753	0.91189	0.08803
3.47197	0.93198	0.03608	0.91215	0.08781
3.4708	0.93247	0.03495	0.91246	0.08763
3.46964	0.93291	0.03423	0.91282	0.0875
3.46848	0.93324	0.03378	0.91321	0.08741
3.46732	0.93343	0.03333	0.91362	0.08737
3.46616	0.93352	0.03265	0.91398	0.0874
3.46501	0.93356	0.03165	0.91424	0.08751
3.46385	0.93362	0.03047	0.91435	0.08772
3.46269	0.93371	0.02939	0.91428	0.08803
3.46154	0.93381	0.02866	0.91404	0.0884
3.46038	0.93385	0.02845	0.91371	0.08878
3.45923	0.93375	0.02872	0.91338	0.08908
3.45807	0.93344	0.02933	0.91315	0.08923
3.45692	0.93291	0.03008	0.9131	0.08922
3.45577	0.93222	0.03086	0.91324	0.08906
3.45462	0.93147	0.03158	0.91353	0.08883
3.45347	0.93079	0.03224	0.91389	0.08864
3.45232	0.93028	0.03278	0.91422	0.08859
3.45117	0.92998	0.03309	0.91446	0.08874
3.45002	0.92989	0.033	0.91458	0.08911
3.44887	0.92992	0.0324	0.9146	0.08964
3.44773	0.92996	0.03129	0.91452	0.09024
3.44658	0.92991	0.02981	0.91437	0.09082
3.44544	0.92969	0.0283	0.91415	0.09128
3.44429	0.92926	0.02709	0.91384	0.09156
3.44315	0.92864	0.02644	0.91344	0.09167
3.44201	0.92787	0.02646	0.91296	0.09163
3.44086	0.92702	0.02703	0.91244	0.09149
3.43972	0.92619	0.02794	0.91192	0.09132
3.43858	0.92544	0.02893	0.91143	0.09118
3.43744	0.92481	0.02978	0.91096	0.09108
3.4363	0.92432	0.03037	0.91045	0.09105
3.43516	0.92394	0.03063	0.90983	0.09107
3.43403	0.92361	0.03052	0.90904	0.09111
3.43289	0.92326	0.03	0.90808	0.09116
3.43175	0.92283	0.02907	0.90699	0.09119
3.43062	0.92229	0.02779	0.90587	0.0912
3.42948	0.92166	0.02633	0.90485	0.09123
3.42835	0.92098	0.02496	0.904	0.09127
3.42722	0.92034	0.02399	0.90337	0.09134
3.42609	0.91976	0.02365	0.90292	0.09143
3.42495	0.91927	0.02401	0.90261	0.0915
3.42382	0.9188	0.02501	0.90235	0.09153
3.42269	0.91827	0.02643	0.90213	0.09145
3.42156	0.91762	0.02806	0.90192	0.09125
3.42044	0.91684	0.02975	0.90178	0.09092
3.41931	0.916	0.03146	0.90172	0.0905
3.41818	0.9153	0.03321	0.90178	0.09003
3.41705	0.91491	0.03498	0.90194	0.08959
3.41593	0.915	0.03668	0.90219	0.08925
3.4148	0.91562	0.03809	0.90249	0.08906
3.41368	0.91663	0.03896	0.90285	0.08906
3.41256	0.91778	0.03913	0.90327	0.08923
3.41143	0.91871	0.03862	0.9038	0.08958
3.41031	0.9191	0.03767	0.90447	0.09004
3.40919	0.91875	0.03667	0.90528	0.09058
3.40807	0.91768	0.03606	0.90622	0.09114
3.40695	0.91607	0.03614	0.90724	0.09168
3.40583	0.91426	0.03702	0.90825	0.09214
3.40471	0.91261	0.03861	0.90914	0.09249
3.4036	0.91135	0.04068	0.9098	0.09273
3.40248	0.91056	0.043	0.91011	0.09286
3.40137	0.9101	0.04534	0.90996	0.09291
3.40025	0.90967	0.04753	0.90923	0.09292
3.39913	0.90892	0.04938	0.90786	0.09294
3.39802	0.90759	0.05067	0.90587	0.09301
3.39691	0.90555	0.05114	0.90334	0.09316
3.3958	0.90294	0.0506	0.90045	0.09338
3.39468	0.90004	0.049	0.89743	0.09364
3.39357	0.89729	0.04654	0.89449	0.09389
3.39246	0.8951	0.04365	0.89183	0.09407
3.39135	0.89381	0.04086	0.88956	0.09412
3.39025	0.89355	0.0387	0.88772	0.09402
3.38914	0.89428	0.03749	0.8863	0.09375
3.38803	0.89581	0.0373	0.88527	0.09334
3.38692	0.89788	0.03793	0.88464	0.09285
3.38582	0.90028	0.03908	0.88446	0.09232
3.38471	0.90289	0.04042	0.88478	0.09182
3.38361	0.90567	0.04175	0.88567	0.09141
3.38251	0.90868	0.04292	0.88715	0.09113
3.3814	0.91199	0.04386	0.88919	0.09101
3.3803	0.91559	0.0445	0.89171	0.09107
3.3792	0.9194	0.04471	0.89459	0.09129
3.3781	0.92326	0.04439	0.89769	0.09166
3.377	0.92698	0.04351	0.90092	0.09213
3.3759	0.93041	0.0422	0.90419	0.09263
3.3748	0.93349	0.04074	0.90745	0.0931
3.3737	0.93622	0.03947	0.91068	0.09349
3.37261	0.9387	0.03867	0.91385	0.09376
3.37151	0.941	0.03842	0.91694	0.09393
3.37041	0.94311	0.0386	0.91995	0.09399
3.36932	0.94497	0.03896	0.92287	0.09399
3.36822	0.94642	0.0392	0.92568	0.09394
3.36713	0.94732	0.03918	0.92836	0.09386
3.36604	0.94763	0.03894	0.93087	0.09376
3.36495	0.94742	0.03867	0.93318	0.09365
3.36385	0.94692	0.03858	0.93524	0.09356
3.36276	0.94641	0.03879	0.93701	0.09354
3.36167	0.9462	0.03924	0.93851	0.09364
3.36058	0.94648	0.03972	0.93977	0.09391
3.35949	0.94732	0.04001	0.94085	0.09436
3.35841	0.9486	0.03996	0.94178	0.09495
3.35732	0.9501	0.03956	0.94257	0.0956
3.35623	0.95154	0.03897	0.94319	0.09618
3.35515	0.95268	0.03838	0.9436	0.09657
3.35406	0.95333	0.03791	0.94373	0.0967
3.35298	0.95341	0.03758	0.94357	0.09656
3.3519	0.95293	0.0373	0.94315	0.09622
3.35081	0.95196	0.03699	0.94254	0.0958
3.34973	0.95067	0.03664	0.94186	0.09542
3.34865	0.9492	0.03638	0.94118	0.0952
3.34757	0.94775	0.03641	0.94057	0.09517
3.34649	0.94645	0.03689	0.94005	0.09531
3.34541	0.94545	0.03785	0.93961	0.09556
3.34433	0.9448	0.0391	0.93925	0.09584
3.34325	0.94455	0.04028	0.93896	0.09609
3.34217	0.94472	0.04104	0.9388	0.09629
3.3411	0.94532	0.04116	0.9388	0.09648
3.34002	0.94637	0.04065	0.93899	0.09671
3.33894	0.94788	0.03975	0.93936	0.09703
3.33787	0.9498	0.0388	0.93988	0.09747
3.3368	0.95199	0.03813	0.94051	0.09801
3.33572	0.95421	0.03788	0.94121	0.09861
3.33465	0.95616	0.03802	0.94198	0.09917
3.33358	0.95754	0.03838	0.94288	0.09961
3.33251	0.95819	0.03873	0.94395	0.09987
3.33144	0.95814	0.0389	0.94524	0.09991
3.33037	0.95768	0.03878	0.94674	0.09974
3.3293	0.95722	0.03834	0.94835	0.0994
3.32823	0.95723	0.03758	0.94991	0.09897
3.32716	0.958	0.03651	0.95126	0.09852
3.32609	0.95959	0.03517	0.95224	0.0981
3.32503	0.96177	0.0337	0.95277	0.09777
3.32396	0.96412	0.03231	0.95288	0.09754
3.3229	0.96621	0.0313	0.95267	0.09742
3.32183	0.96771	0.03095	0.95235	0.09741
3.32077	0.96856	0.0314	0.95215	0.09751
3.31971	0.96895	0.03257	0.95226	0.0977
3.31864	0.96924	0.03422	0.95285	0.09799
3.31758	0.96982	0.03597	0.95397	0.09833
3.31652	0.97095	0.03751	0.95557	0.09867
3.31546	0.97273	0.03868	0.95755	0.09893
3.3144	0.97506	0.03947	0.9597	0.09905
3.31334	0.97772	0.03999	0.96183	0.09898
3.31228	0.98045	0.04032	0.96378	0.09872
3.31123	0.98304	0.0404	0.96545	0.09833
3.31017	0.98528	0.04005	0.96681	0.0979
3.30911	0.98706	0.03904	0.96791	0.09755
3.30806	0.98825	0.03728	0.96883	0.09733
3.307	0.9888	0.03492	0.96959	0.09726
3.30595	0.98869	0.03237	0.9702	0.09727
3.3049	0.98802	0.03019	0.97062	0.09727
3.30384	0.98699	0.02883	0.97079	0.09716
3.30279	0.98586	0.02855	0.97069	0.09687
3.30174	0.98492	0.02926	0.97038	0.09643
3.30069	0.9844	0.03067	0.97002	0.09592
3.29964	0.98441	0.03244	0.96982	0.09546
3.29859	0.98496	0.03432	0.97002	0.09514
3.29754	0.98594	0.03621	0.97075	0.09504
3.29649	0.98725	0.03807	0.97206	0.09514
3.29544	0.98877	0.03979	0.97385	0.09538
3.2944	0.99041	0.04113	0.97594	0.09566
3.29335	0.99211	0.04176	0.97809	0.09592
3.29231	0.99377	0.04159	0.98014	0.0961
3.29126	0.99527	0.04103	0.98195	0.09619
3.29022	0.99653	0.04118	0.98349	0.09622
3.28917	0.99754	0.04374	0.98476	0.09624
3.28813	0.99835	--	0.98579	0.09627
3.28709	0.99907	--	0.98662	0.09634
3.28605	0.9997	--	0.98726	0.09648
3.28501	1	--	0.98769	0.09668
3.28397	0.99944	--	0.98791	0.09697
3.28293	0.99721	--	0.98791	0.09732
3.28189	0.99248	--	0.98771	0.09768
3.28085	0.98476	--	0.98729	0.09796
3.27981	0.97419	--	0.98667	0.09806
3.27877	0.96179	--	0.98588	0.09791
3.27774	0.94931	--	0.98499	0.0975
3.2767	0.93889	--	0.98413	0.0969
3.27567	0.93247	--	0.98346	0.09626
3.27463	0.93128	0.04334	0.98317	0.09577
3.2736	0.93541	0.03409	0.98342	0.0956
3.27257	0.94385	0.02883	0.98422	0.09585
3.27153	0.95478	0.02641	0.98547	0.09649
3.2705	0.96612	0.02573	0.98692	0.09738
3.26947	0.97607	0.02601	0.98827	0.09832
3.26844	0.98351	0.02683	0.98922	0.09912
3.26741	0.98817	0.02794	0.9896	0.09963
3.26638	0.9904	0.02916	0.9894	0.09983
3.26535	0.99093	0.03024	0.98877	0.09978
3.26433	0.99051	0.03094	0.98802	0.0996
3.2633	0.98972	0.0311	0.98744	0.09939
3.26227	0.9889	0.03073	0.98731	0.09925
3.26125	0.98821	0.03005	0.98774	0.09918
3.26022	0.98772	0.02932	0.98874	0.09918
3.2592	0.98751	0.02879	0.99016	0.09919
3.25817	0.98765	0.02856	0.99178	0.09919
3.25715	0.98813	0.02858	0.99335	0.09919
3.25613	0.98885	0.02875	0.99466	0.0992
3.2551	0.9896	0.029	0.99553	0.09925
3.25408	0.99012	0.02936	0.99587	0.09936
3.25306	0.99022	0.02995	0.99565	0.09953
3.25204	0.9898	0.03091	0.99497	0.0997
3.25102	0.98893	0.03227	0.99398	0.09981
3.25	0.98774	0.03388	0.99288	0.0998
3.24899	0.98638	0.03546	0.99192	0.09961
3.24797	0.98492	0.03667	0.9913	0.09922
3.24695	0.98332	0.03722	0.99116	0.09863
3.24593	0.98153	0.03704	0.99156	0.09787
3.24492	0.97959	0.03624	0.99244	0.09704
3.2439	0.97763	0.03508	0.99369	0.09624
3.24289	0.97593	0.03386	0.99515	0.09555
3.24188	0.9748	0.03283	0.99664	0.09509
3.24086	0.97445	0.03212	0.99798	0.09488
3.23985	0.97493	0.03172	0.99905	0.09492
3.23884	0.97605	0.03156	0.99974	0.09514
3.23783	0.97745	0.03152	1	0.09542
3.23682	0.97874	0.03151	0.99982	0.09564
3.23581	0.97961	0.03142	0.99922	0.09571
3.2348	0.97992	0.03118	0.9983	0.09559
3.23379	0.97969	0.03071	0.99713	0.0953
3.23278	0.97904	0.02998	0.99585	0.09489
3.23177	0.97808	0.029	0.99455	0.09446
3.23077	0.97689	0.02787	0.99333	0.09408
3.22976	0.9755	0.02675	0.99227	0.09378
3.22876	0.97394	0.02582	0.99144	0.0936
3.22775	0.97233	0.02521	0.99091	0.09356
3.22675	0.97085	0.02499	0.99073	0.09365
3.22574	0.96976	0.02513	0.99094	0.09389
3.22474	0.96925	0.02552	0.99153	0.09427
3.22374	0.96938	0.02607	0.99242	0.09477
3.22274	0.97003	0.0267	0.99349	0.09535
3.22173	0.9709	0.02741	0.99457	0.09592
3.22073	0.97165	0.02823	0.9955	0.0964
3.21973	0.972	0.0292	0.99617	0.09673
3.21873	0.97179	0.0303	0.99651	0.09688
3.21774	0.97106	0.03148	0.99655	0.09687
3.21674	0.96995	0.03265	0.99635	0.09676
3.21574	0.96863	0.03372	0.99597	0.0966
3.21474	0.96722	0.03467	0.99545	0.09646
3.21375	0.96575	0.03549	0.99484	0.09632
3.21275	0.96417	0.0362	0.99413	0.09617
3.21176	0.96247	0.03677	0.99334	0.09597
3.21076	0.96066	0.03714	0.99251	0.09567
3.20977	0.95886	0.03719	0.99171	0.0953
3.20878	0.95722	0.03682	0.99099	0.09488
3.20778	0.95587	0.03601	0.99042	0.09449
3.20679	0.95486	0.03483	0.98999	0.09419
3.2058	0.95416	0.03348	0.9897	0.09403
3.20481	0.95365	0.03218	0.9895	0.09402
3.20382	0.95319	0.03113	0.98937	0.09413
3.20283	0.9527	0.03042	0.98935	0.09432
3.20184	0.95216	0.03001	0.98948	0.09453
3.20085	0.95158	0.02979	0.98981	0.09472
3.19986	0.95102	0.02962	0.99033	0.09486
3.19888	0.95047	0.02945	0.99099	0.09492
3.19789	0.94993	0.02931	0.99165	0.09489
3.19691	0.94937	0.02935	0.99216	0.09476
3.19592	0.94883	0.02971	0.99241	0.09453
3.19494	0.94844	0.03047	0.99237	0.09423
3.19395	0.9484	0.03157	0.99214	0.09389
3.19297	0.94893	0.03285	0.99188	0.09357
3.19199	0.95015	0.03407	0.99179	0.0933
3.191	0.95204	0.035	0.99199	0.09313
3.19002	0.95436	0.03551	0.9925	0.09303
3.18904	0.9567	0.03561	0.99325	0.09298
3.18806	0.95863	0.0354	0.99406	0.09293
3.18708	0.95978	0.03507	0.99477	0.09283
3.1861	0.95996	0.03477	0.99525	0.09266
3.18512	0.95922	0.03459	0.99548	0.09243
3.18415	0.95778	0.03451	0.99549	0.09218
3.18317	0.95597	0.03447	0.99537	0.09197
3.18219	0.95413	0.0344	0.9952	0.09185
3.18122	0.9525	0.03434	0.995	0.09182
3.18024	0.95123	0.03443	0.99477	0.09191
3.17927	0.95036	0.03497	0.99448	0.09209
3.17829	0.94987	0.0363	0.99408	0.09234
3.17732	0.9497	0.0387	0.99358	0.09262
3.17634	0.94979	0.04224	0.99302	0.09293
3.17537	0.95003	--	0.99244	0.09322
3.1744	0.95029	--	0.99191	0.09348
3.17343	0.95037	--	0.99146	0.09368
3.17246	0.95006	--	0.9911	0.09378
3.17149	0.94915	--	0.99084	0.09378
3.17052	0.9475	--	0.99064	0.09369
3.16955	0.94511	--	0.99047	0.09354
3.16858	0.94216	--	0.99032	0.09338
3.16761	0.93895	0.04311	0.99014	0.09324
3.16664	0.93591	0.03764	0.98991	0.09316
3.16568	0.93347	0.03334	0.98958	0.09311
3.16471	0.93198	0.03062	0.98914	0.09307
3.16375	0.9316	0.0294	0.98859	0.09296
3.16278	0.93228	0.0293	0.98794	0.09273
3.16182	0.93374	0.02979	0.98724	0.09236
3.16085	0.93557	0.03041	0.98654	0.09184
3.15989	0.93732	0.03085	0.9859	0.09121
3.15893	0.9386	0.03105	0.98533	0.09054
3.15797	0.93919	0.03109	0.98486	0.08991
3.15701	0.93904	0.03113	0.98445	0.08938
3.15604	0.93824	0.03128	0.98407	0.08898
3.15508	0.93699	0.03162	0.98368	0.08872
3.15412	0.93547	0.03214	0.98322	0.08859
3.15317	0.9338	0.0328	0.98265	0.08854
3.15221	0.93201	0.03353	0.98194	0.08853
3.15125	0.93011	0.03425	0.98105	0.08852
3.15029	0.9281	0.0348	0.98002	0.0885
3.14934	0.92601	0.03503	0.97893	0.08846
3.14838	0.92395	0.03474	0.97789	0.08842
3.14742	0.92206	0.03379	0.97702	0.08841
3.14647	0.92045	0.03214	0.97642	0.08842
3.14551	0.91919	0.02996	0.97612	0.08849
3.14456	0.91825	0.02751	0.97606	0.0886
3.14361	0.91757	0.02517	0.97613	0.08874
3.14265	0.91708	0.02329	0.97616	0.0889
3.1417	0.91679	0.02208	0.97604	0.08907
3.14075	0.91676	0.02164	0.97572	0.08925
3.1398	0.91713	0.02189	0.97525	0.08944
3.13885	0.91797	0.02275	0.97473	0.08963
3.1379	0.91925	0.02409	0.97424	0.08982
3.13695	0.92075	0.02587	0.97384	0.08999
3.136	0.92211	0.02805	0.97348	0.09011
3.13505	0.92288	0.03055	0.97305	0.09016
3.13411	0.92266	0.03319	0.9724	0.09009
3.13316	0.92123	0.0357	0.97144	0.08988
3.13221	0.9186	0.03775	0.97017	0.08951
3.13127	0.91504	0.03907	0.96868	0.08897
3.13032	0.91101	0.0395	0.96717	0.08827
3.12938	0.90705	0.0391	0.96584	0.08745
3.12843	0.90365	0.03807	0.96485	0.08659
3.12749	0.90116	0.03673	0.9643	0.08576
3.12655	0.89973	0.03536	0.96416	0.08509
3.12561	0.89934	0.03416	0.96435	0.08467
3.12466	0.89975	0.03322	0.96473	0.08455
3.12372	0.90061	0.03254	0.96515	0.08475
3.12278	0.9015	0.03211	0.96546	0.08521
3.12184	0.90197	0.03189	0.96554	0.08579
3.1209	0.90168	0.03187	0.96528	0.08635
3.11996	0.9004	0.03199	0.96465	0.08675
3.11903	0.89813	0.03215	0.96362	0.08691
3.11809	0.89507	0.0322	0.96227	0.08679
3.11715	0.89162	0.03198	0.96073	0.08644
3.11621	0.88823	0.03141	0.95915	0.08593
3.11528	0.88534	0.03054	0.95769	0.08536
3.11434	0.88323	0.02958	0.95646	0.08481
3.11341	0.882	0.02881	0.95547	0.08433
3.11247	0.88153	0.02847	0.95467	0.08393
3.11154	0.88159	0.02862	0.95394	0.08362
3.11061	0.88191	0.02915	0.9532	0.08338
3.10967	0.88228	0.02973	0.95241	0.08323
3.10874	0.88257	0.03002	0.95161	0.08316
3.10781	0.88276	0.02975	0.9509	0.08316
3.10688	0.88286	0.02886	0.95037	0.08321
3.10595	0.8829	0.02752	0.95008	0.08324
3.10502	0.88287	0.02603	0.95002	0.0832
3.10409	0.88274	0.0247	0.95008	0.08301
3.10316	0.8825	0.02373	0.95012	0.08265
3.10223	0.8822	0.02314	0.95001	0.08212
3.1013	0.88197	0.0228	0.9497	0.08148
3.10038	0.88194	0.02255	0.94918	0.0808
3.09945	0.88223	0.02231	0.94855	0.08019
3.09852	0.88284	0.02209	0.9479	0.0797
3.0976	0.88362	0.02205	0.94731	0.07939
3.09667	0.8843	0.02237	0.94682	0.07925
3.09575	0.88455	0.02319	0.94643	0.07924
3.09483	0.88408	0.02452	0.94611	0.07929
3.0939	0.88275	0.02622	0.94584	0.07931
3.09298	0.88062	0.02808	0.94563	0.07924
3.09206	0.87794	0.02982	0.9455	0.07901
3.09114	0.87506	0.0312	0.94544	0.07858
3.09021	0.87231	0.03203	0.94543	0.07799
3.08929	0.86992	0.0322	0.94541	0.07728
3.08837	0.868	0.03165	0.94524	0.07656
3.08745	0.8665	0.03045	0.94483	0.07594
3.08654	0.86529	0.02879	0.94409	0.07556
3.08562	0.86427	0.02697	0.94305	0.07549
3.0847	0.86338	0.0254	0.94181	0.07579
3.08378	0.86262	0.02445	0.94055	0.07642
3.08287	0.86205	0.02434	0.93947	0.07729
3.08195	0.86171	0.025	0.93872	0.07825
3.08103	0.86159	0.02607	0.93835	0.07917
3.08012	0.86155	0.02701	0.93831	0.0799
3.0792	0.8614	0.02729	0.93842	0.08034
3.07829	0.86091	0.02668	0.9385	0.08047
3.07738	0.85988	0.02544	0.93835	0.08031
3.07646	0.8582	0.02429	0.93786	0.07991
3.07555	0.85591	0.02423	0.93703	0.07937
3.07464	0.85315	0.02619	0.93597	0.0788
3.07373	0.85024	0.03063	0.93485	0.07828
3.07282	0.84753	0.03728	0.93387	0.07786
3.07191	0.84546	0.04514	0.93322	0.07759
3.071	0.84444	--	0.93299	0.07746
3.07009	0.84479	--	0.93321	0.07744
3.06918	0.84668	--	0.93382	0.0775
3.06827	0.85005	--	0.93468	0.07763
3.06737	0.85456	--	0.93565	0.07781
3.06646	0.85964	--	0.93656	0.07804
3.06555	0.8645	0.04099	0.93728	0.07832
3.06465	0.8683	0.03367	0.93767	0.07866
3.06374	0.87034	0.02755	0.93766	0.07904
3.06284	0.87017	0.02306	0.93719	0.07943
3.06193	0.86771	0.02014	0.93624	0.07979
3.06103	0.86326	0.01845	0.93483	0.08007
3.06012	0.85746	0.01756	0.933	0.08024
3.05922	0.85108	0.01716	0.93084	0.08029
3.05832	0.84491	0.01707	0.92851	0.08023
3.05742	0.83959	0.01726	0.92615	0.08007
3.05652	0.8355	0.01777	0.92395	0.07983
3.05562	0.83274	0.01865	0.92209	0.07953
3.05472	0.83118	0.01988	0.92072	0.07919
3.05382	0.83053	0.02141	0.91992	0.07881
3.05292	0.83041	0.02316	0.91972	0.07841
3.05202	0.83048	0.02503	0.92003	0.07801
3.05112	0.83045	0.02692	0.92072	0.07765
3.05022	0.83016	0.02871	0.92159	0.07737
3.04933	0.82957	0.03028	0.92241	0.07719
3.04843	0.82874	0.03149	0.923	0.07713
3.04753	0.82782	0.03221	0.92325	0.07717
3.04664	0.82697	0.03237	0.92311	0.07728
3.04574	0.82628	0.03199	0.92262	0.07741
3.04485	0.82577	0.03118	0.92187	0.07749
3.04396	0.82535	0.03012	0.92094	0.07749
3.04306	0.82484	0.02902	0.91993	0.07735
3.04217	0.82405	0.0281	0.91888	0.07707
3.04128	0.82286	0.02747	0.91782	0.07667
3.04039	0.82126	0.0272	0.9168	0.0762
3.0395	0.8194	0.02725	0.91585	0.07575
3.03861	0.8175	0.02756	0.91503	0.07539
3.03772	0.81585	0.02803	0.91439	0.07518
3.03683	0.81465	0.02854	0.91397	0.07514
3.03594	0.81404	0.02898	0.91377	0.07524
3.03505	0.81401	0.02922	0.91372	0.0754
3.03416	0.81443	0.02912	0.91374	0.07551
3.03327	0.81514	0.02857	0.91374	0.07549
3.03239	0.81595	0.02749	0.91367	0.07528
3.0315	0.81668	0.02592	0.9135	0.07491
3.03061	0.81718	0.02398	0.91324	0.07446
3.02973	0.81732	0.0219	0.91288	0.07401
3.02884	0.81696	0.01992	0.91239	0.07367
3.02796	0.81603	0.01831	0.91167	0.07348
3.02708	0.81451	0.0172	0.91064	0.07343
3.02619	0.81247	0.01665	0.90922	0.07345
3.02531	0.81008	0.01659	0.90743	0.07345
3.02443	0.80757	0.01686	0.90541	0.07335
3.02355	0.80517	0.01734	0.9034	0.07311
3.02266	0.80302	0.01794	0.90167	0.07278
3.02178	0.80115	0.01864	0.90045	0.07239
3.0209	0.7995	0.01949	0.89985	0.07203
3.02002	0.79794	0.02055	0.89982	0.07176
3.01914	0.79638	0.02183	0.90018	0.0716
3.01827	0.79481	0.02329	0.90069	0.07156
3.01739	0.79333	0.02479	0.90112	0.0716
3.01651	0.79212	0.02618	0.90131	0.0717
3.01563	0.79132	0.02732	0.9012	0.07184
3.01476	0.791	0.02812	0.90082	0.07198
3.01388	0.79109	0.02861	0.9002	0.07211
3.013	0.79138	0.02884	0.89939	0.07219
3.01213	0.7916	0.02892	0.89837	0.0722
3.01125	0.7915	0.02895	0.89716	0.07209
3.01038	0.79094	0.02895	0.89579	0.07186
3.00951	0.78991	0.02892	0.89434	0.07154
3.00863	0.78855	0.02879	0.89294	0.07116
3.00776	0.78704	0.02848	0.89175	0.07077
3.00689	0.78558	0.02796	0.89089	0.07041
3.00602	0.78432	0.02724	0.89036	0.0701
3.00515	0.78334	0.0264	0.89008	0.0698
3.00428	0.78262	0.02555	0.88987	0.06948
3.00341	0.78211	0.02481	0.8895	0.06913
3.00254	0.78169	0.02428	0.88881	0.06874
3.00167	0.7812	0.02397	0.88775	0.06834
3.0008	0.78052	0.02385	0.88636	0.06799
2.99993	0.77951	0.02382	0.88482	0.06773
2.99906	0.77816	0.02376	0.88332	0.0676
2.9982	0.77652	0.02355	0.88207	0.06757
2.99733	0.77477	0.02313	0.88121	0.06759
2.99646	0.77315	0.02253	0.88079	0.0676
2.9956	0.77193	0.02184	0.88077	0.06755
2.99473	0.77131	0.02118	0.88105	0.06744
2.99387	0.77134	0.02069	0.88147	0.06727
2.993	0.77191	0.02046	0.88188	0.06709
2.99214	0.77281	0.02049	0.88214	0.06696
2.99128	0.77374	0.02069	0.88216	0.0669
2.99042	0.77443	0.02095	0.8819	0.06692
2.98955	0.77471	0.02113	0.88136	0.067
2.98869	0.7745	0.02117	0.8806	0.06711
2.98783	0.77382	0.02109	0.8797	0.06721
2.98697	0.77271	0.021	0.87872	0.06731
2.98611	0.77122	0.02102	0.87767	0.0674
2.98525	0.76939	0.02126	0.87654	0.06748
2.98439	0.76726	0.02176	0.87529	0.06754
2.98353	0.76493	0.02245	0.87389	0.06758
2.98268	0.76252	0.02322	0.87233	0.06756
2.98182	0.76021	0.02389	0.87067	0.06749
2.98096	0.75818	0.02433	0.86899	0.06734
2.9801	0.75656	0.02447	0.86739	0.06714
2.97925	0.7554	0.02433	0.86593	0.06691
2.97839	0.75463	0.02399	0.86464	0.06669
2.97754	0.75412	0.02358	0.86346	0.06651
2.97668	0.75371	0.02319	0.86233	0.0664
2.97583	0.75328	0.02293	0.86119	0.06637
2.97497	0.75273	0.02281	0.86002	0.06646
2.97412	0.75205	0.02284	0.85884	0.06666
2.97327	0.75125	0.02294	0.85775	0.06698
2.97242	0.75041	0.02305	0.85687	0.0674
2.97157	0.7496	0.02309	0.85628	0.0679
2.97071	0.74893	0.02302	0.85604	0.06841
2.96986	0.74851	0.02282	0.85614	0.06885
2.96901	0.74843	0.02256	0.85652	0.06916
2.96816	0.74873	0.02235	0.85709	0.06928
2.96731	0.74936	0.0223	0.85774	0.06917
2.96646	0.75015	0.0225	0.85836	0.06885
2.96562	0.75085	0.02297	0.85883	0.06836
2.96477	0.7512	0.02364	0.85908	0.06777
2.96392	0.75101	0.02434	0.85903	0.06715
2.96307	0.75024	0.02491	0.85867	0.06658
2.96223	0.74898	0.02522	0.85801	0.06609
2.96138	0.74747	0.02527	0.85707	0.06571
2.96054	0.74595	0.02514	0.85594	0.06542
2.95969	0.74461	0.02499	0.85467	0.0652
2.95885	0.7435	0.025	0.85333	0.065
2.958	0.74255	0.02528	0.85197	0.06479
2.95716	0.74165	0.0258	0.85065	0.06455
2.95632	0.74071	0.02649	0.84941	0.06428
2.95547	0.73975	0.02718	0.84831	0.06401
2.95463	0.73887	0.02777	0.84737	0.06379
2.95379	0.73819	0.02819	0.8466	0.06368
2.95295	0.73778	0.02842	0.84594	0.06371
2.95211	0.73754	0.02847	0.84528	0.06388
2.95127	0.73725	0.02832	0.84452	0.06413
2.95043	0.73664	0.02791	0.84355	0.06441
2.94959	0.73548	0.02714	0.84235	0.06464
2.94875	0.73374	0.026	0.841	0.06477
2.94791	0.73162	0.02457	0.83967	0.06478
2.94708	0.72947	0.02309	0.83856	0.0647
2.94624	0.72772	0.02191	0.83782	0.0646
2.9454	0.72669	0.02136	0.83752	0.06456
2.94457	0.72646	0.02164	0.8376	0.06463
2.94373	0.72689	0.02271	0.83791	0.06482
2.94289	0.72767	0.0243	0.83829	0.06512
2.94206	0.72844	0.02597	0.83861	0.06546
2.94123	0.72892	0.02725	0.83883	0.06574
2.94039	0.729	0.02782	0.83902	0.06589
2.93956	0.72876	0.02755	0.83926	0.06586
2.93873	0.7284	0.02656	0.83964	0.06563
2.93789	0.72811	0.02511	0.84016	0.06521
2.93706	0.72807	0.02351	0.84073	0.06467
2.93623	0.72831	0.02202	0.84123	0.06408
2.9354	0.72876	0.0208	0.84155	0.06349
2.93457	0.72928	0.01988	0.84163	0.06297
2.93374	0.72966	0.01926	0.84151	0.06253
2.93291	0.72972	0.01891	0.84127	0.06216
2.93208	0.7293	0.01877	0.84095	0.06183
2.93125	0.72829	0.01877	0.84055	0.0615
2.93042	0.72664	0.01884	0.83994	0.06114
2.92959	0.7244	0.01885	0.83892	0.06074
2.92877	0.72171	0.01872	0.83728	0.06035
2.92794	0.71881	0.01843	0.8349	0.06003
2.92711	0.716	0.01804	0.83184	0.05984
2.92629	0.71359	0.01773	0.82834	0.05984
2.92546	0.71183	0.0177	0.82481	0.06004
2.92464	0.71088	0.01812	0.82174	0.0604
2.92381	0.7108	0.01903	0.81955	0.06084
2.92299	0.7115	0.02034	0.81853	0.0613
2.92216	0.71281	0.02182	0.81872	0.06169
2.92134	0.71446	0.02324	0.81993	0.062
2.92052	0.71619	0.02441	0.82182	0.06222
2.9197	0.71768	0.02528	0.82391	0.0624
2.91887	0.7187	0.02587	0.82581	0.06258
2.91805	0.71906	0.02629	0.82721	0.06276
2.91723	0.7187	0.02663	0.82801	0.06295
2.91641	0.7177	0.02691	0.82828	0.06311
2.91559	0.71627	0.02713	0.82821	0.0632
2.91477	0.71468	0.02724	0.82803	0.06318
2.91395	0.71327	0.02724	0.8279	0.06304
2.91313	0.71227	0.02719	0.82789	0.06278
2.91232	0.71186	0.02716	0.8279	0.06242
2.9115	0.71203	0.02723	0.82776	0.06201
2.91068	0.71267	0.0274	0.82724	0.06159
2.90987	0.71353	0.02759	0.82617	0.06119
2.90905	0.71432	0.02769	0.82443	0.06084
2.90823	0.71469	0.02761	0.82198	0.06058
2.90742	0.71432	0.02734	0.81884	0.06041
2.9066	0.71296	0.027	0.81511	0.06035
2.90579	0.71049	0.02674	0.81091	0.06039
2.90498	0.70698	0.02669	0.80646	0.06051
2.90416	0.70276	0.02689	0.80212	0.06067
2.90335	0.69837	0.02721	0.79837	0.06082
2.90254	0.69447	0.02743	0.79577	0.06095
2.90172	0.6917	0.02733	0.79483	0.06104
2.90091	0.6905	0.02679	0.79586	0.06109
2.9001	0.69098	0.02583	0.79881	0.06112
2.89929	0.69291	0.02468	0.80328	0.06113
2.89848	0.69576	0.02361	0.80852	0.06115
2.89767	0.69893	0.02288	0.81369	0.06117
2.89686	0.70191	0.02263	0.81799	0.0612
2.89605	0.70439	0.02283	0.82092	0.06123
2.89524	0.70632	0.02334	0.82234	0.06129
2.89443	0.70778	0.02393	0.8224	0.06141
2.89363	0.70888	0.02442	0.82147	0.06161
2.89282	0.70961	0.02469	0.81994	0.06188
2.89201	0.70985	0.02474	0.81814	0.06222
2.89121	0.70944	0.02473	0.81628	0.06256
2.8904	0.70832	0.02495	0.81451	0.06284
2.8896	0.70665	0.02586	0.81298	0.06299
2.88879	0.70486	0.02802	0.81186	0.06297
2.88799	0.70348	0.03196	0.81134	0.06277
2.88718	0.70299	0.03802	0.81155	0.06244
2.88638	0.70361	--	0.81248	0.06205
2.88558	0.7052	--	0.81395	0.06169
2.88477	0.70729	--	0.81565	0.06148
2.88397	0.70924	--	0.81725	0.0615
2.88317	0.7105	--	0.8185	0.06179
2.88237	0.71077	--	0.81934	0.06236
2.88157	0.7101	--	0.81984	0.06313
2.88077	0.7088	--	0.82014	0.064
2.87997	0.7073	--	0.82033	0.06481
2.87917	0.70591	--	0.82033	0.0654
2.87837	0.70478	0.03824	0.81994	0.06567
2.87757	0.70382	0.02979	0.81889	0.06558
2.87677	0.70283	0.0238	0.817	0.06518
2.87597	0.70162	0.02021	0.81431	0.06463
2.87518	0.70007	0.01856	0.81108	0.06408
2.87438	0.69826	0.0183	0.80776	0.06369
2.87358	0.69639	0.01896	0.80483	0.06356
2.87279	0.69472	0.02024	0.8027	0.0637
2.87199	0.69352	0.02196	0.80159	0.06401
2.8712	0.69303	0.0239	0.80151	0.06438
2.8704	0.6934	0.02575	0.80236	0.06467
2.86961	0.69466	0.02709	0.80395	0.06479
2.86881	0.69673	0.02755	0.80611	0.06469
2.86802	0.69935	0.02697	0.80864	0.06441
2.86723	0.70213	0.02545	0.81135	0.06398
2.86644	0.70461	0.02338	0.814	0.06346
2.86564	0.70632	0.02135	0.81632	0.06291
2.86485	0.70695	0.01988	0.8181	0.06238
2.86406	0.70642	0.01931	0.81915	0.06191
2.86327	0.70492	0.01972	0.81945	0.06152
2.86248	0.70278	0.02092	0.81903	0.06124
2.86169	0.70035	0.02257	0.81792	0.06108
2.8609	0.69784	0.02431	0.81611	0.06102
2.86011	0.69524	0.02587	0.81353	0.06102
2.85932	0.69237	0.02707	0.81004	0.06104
2.85853	0.68905	0.02782	0.80564	0.06102
2.85775	0.68529	0.02811	0.80054	0.06094
2.85696	0.68133	0.02795	0.79524	0.06083
2.85617	0.67772	0.0274	0.79045	0.06073
2.85539	0.67505	0.02657	0.78688	0.06067
2.8546	0.67381	0.02563	0.78504	0.0607
2.85381	0.67413	0.02475	0.78506	0.0608
2.85303	0.67579	0.02406	0.78666	0.06094
2.85224	0.6783	0.02358	0.7893	0.06108
2.85146	0.68116	0.02324	0.79241	0.06119
2.85068	0.68403	0.02287	0.79565	0.06128
2.84989	0.6869	0.0223	0.79898	0.06138
2.84911	0.68998	0.02144	0.80263	0.06156
2.84833	0.69351	0.02033	0.80687	0.06183
2.84755	0.69755	0.01909	0.81177	0.06221
2.84676	0.70175	0.01791	0.81702	0.06263
2.84598	0.70546	0.01695	0.82193	0.06303
2.8452	0.70784	0.01626	0.82563	0.06334
2.84442	0.70821	0.01586	0.82732	0.06354
2.84364	0.70621	0.01566	0.82654	0.06362
2.84286	0.70198	0.01563	0.82322	0.06362
2.84208	0.69604	0.01574	0.81769	0.06359
2.8413	0.68912	0.01603	0.8105	0.06352
2.84053	0.68198	0.01652	0.80229	0.06342
2.83975	0.67522	0.01715	0.79364	0.06324
2.83897	0.66936	0.01785	0.78517	0.06297
2.83819	0.66479	0.01848	0.77757	0.06261
2.83742	0.66193	0.01891	0.77163	0.06223
2.83664	0.66115	0.0191	0.76821	0.06194
2.83587	0.66269	0.0191	0.76799	0.06182
2.83509	0.66652	0.01902	0.77125	0.06194
2.83432	0.67222	0.01897	0.77766	0.06229
2.83354	0.679	0.01898	0.78629	0.06284
2.83277	0.68591	0.019	0.79583	0.06346
2.83199	0.69215	0.01891	0.80494	0.06406
2.83122	0.69724	0.0186	0.81261	0.06456
2.83045	0.70123	0.01804	0.81844	0.06493
2.82968	0.70449	0.01729	0.82261	0.06516
2.8289	0.70746	0.01652	0.82556	0.06527
2.82813	0.71027	0.0159	0.8277	0.06529
2.82736	0.71257	0.01558	0.82903	0.06526
[truncated: 4,006 more rows]

## Sheet: Fig. 4
Fig. 4b				Fig. 4c				Fig. 4d
									Vd=0.4V	Vd=-0.4V
Time (ms)	Iph (nA)			Time (ms)	Iph (nA)			Angle (°)	|Iph| (nA)	|Iph| (nA)
2.40192e-06	4.69e-12			2.40192e-06	1.8197e-10			0	74.5	130.5
1.24099e-05	7.75e-12			1.24099e-05	1.7892e-10			10	56.5	146.3
2.24179e-05	-7.3691e-10			2.24179e-05	9.347e-11			20	39.1	153.5
3.24259e-05	-3.7984e-10			3.24259e-05	2.8574e-10			30	24.8	157.4
4.24339e-05	-3.3101e-10			4.24339e-05	7.0689e-10			40	13.9	151.6
5.2442e-05	-1.418e-10			5.2442e-05	-6.217e-11			50	10.6	134.9
6.245e-05	-1.7537e-10			6.245e-05	-7.8241e-10			60	13.9	112.7
7.2458e-05	-5.4159e-10			7.2458e-05	-4.3755e-10			70	25.3	86.7
8.2466e-05	-4.714e-10			8.2466e-05	-4.9249e-10			80	44.4	58.4
9.2474e-05	3.216e-11			9.2474e-05	-5.2606e-10			90	64.2	36.6
0.000102482	-3.5237e-10			0.000102482	1.412e-11			100	82.6	19.2
0.00011249	3.826e-11			0.00011249	-7.2137e-10			110	100.4	12.9
0.000122498	-2.242e-10			0.000122498	-9.9604e-10			120	120.9	9.9
0.000132506	-8.3151e-10			0.000132506	-7.24e-12			130	128.3	21.3
0.000142514	-1.3874e-10			0.000142514	-9.289e-10			140	131.3	35.8
0.000152522	-1.7231e-10			0.000152522	-6.3287e-10			150	130.4	59.3
0.00016253	-8.4372e-10			0.00016253	-9.0754e-10			160	116.3	81.2
0.000172538	-3.4932e-10			0.000172538	-7.5189e-10			170	100.2	107.8
0.000182546	-4.0425e-10			0.000182546	-4.8638e-10			180	83.8	127.3
0.000192554	-1.9978e-10			0.000192554	-2.2392e-10			190	62.5	142.9
0.000202562	-5.5379e-10			0.000202562	-8.7091e-10			200	41.8	150.4
0.00021257	-4.836e-10			0.00021257	-1.06623e-09			210	24.9	148.5
0.000222578	-7.5522e-10			0.000222578	-3.582e-10			220	16.3	138.9
0.000232586	-1.6011e-10			0.000232586	-9.5331e-10			230	11.9	123.8
0.000242594	-8.4982e-10			0.000242594	-7.8851e-10			240	16.3	104.1
0.000252602	-4.8971e-10			0.000252602	-1.25545e-09			250	28.5	77.9
0.00026261	-4.6224e-10			0.00026261	-1.55148e-09			260	48.2	55.4
0.000272618	-6.0568e-10			0.000272618	-5.5352e-10			270	63.7	34.7
0.000282626	-6.0873e-10			0.000282626	-8.8923e-10			280	86.1	17.1
0.000292634	-5.0802e-10			0.000292634	-9.7773e-10			290	103.7	7.8
0.000302642	-6.5145e-10			0.000302642	-1.33785e-09			300	118.3	9.1
0.00031265	-6.1788e-10			0.00031265	-1.20051e-09			310	132.4	16.4
0.000322658	-8.4067e-10			0.000322658	-9.289e-10			320	136.3	34.2
0.000332666	-8.4067e-10			0.000332666	-1.0174e-09			330	134.4	55.1
0.000342674	-2.8828e-10			0.000342674	-1.71323e-09			340	118.7	76.3
0.000352682	-1.15806e-09			0.000352682	-1.14558e-09			350	105.3	96.7
0.00036269	-6.0262e-10			0.00036269	-1.4294e-09			360	74.5	130.5
0.000372698	-3.5237e-10			0.000372698	-1.22493e-09
0.000382706	-7.7658e-10			0.000382706	-7.6715e-10
0.000392714	-6.2704e-10			0.000392714	-1.22798e-09
0.000402722	-5.4159e-10			0.000402722	-1.24324e-09
0.00041273	-9.6579e-10			0.00041273	-8.1903e-10
0.000422738	-6.1788e-10			0.000422738	-6.9696e-10
0.000432746	-6.7587e-10			0.000432746	-9.1669e-10
0.000442754	-1.01768e-09			0.000442754	-6.3287e-10
0.000452762	-7.247e-10			0.000452762	-2.1477e-10
0.00046277	-8.2541e-10			0.00046277	-3.8262e-10
0.000472778	-5.2633e-10			0.000472778	5.074e-11
0.000482786	-2.277e-11			0.000482786	-1.04487e-09
0.000492794	-6.7282e-10			0.000492794	-2.5139e-10
0.000502802	-6.7892e-10			0.000502802	-5.169e-10
0.00051281	-7.5827e-10			0.00051281	-3.7041e-10
0.000522818	-9.6274e-10			0.000522818	-3.8872e-10
0.000532826	-3.6763e-10			0.000532826	1.5756e-10
0.000542834	-2.4556e-10			0.000542834	-2.1782e-10
0.000552842	-6.7282e-10			0.000552842	-8.659e-11
0.00056285	-1.6926e-10			0.00056285	-3.3989e-10
0.000572858	-7.9794e-10			0.000572858	-6.217e-11
0.000582866	-8.0099e-10			0.000582866	-1.2016e-10
0.000592874	-4.4393e-10			0.000592874	-2.5139e-10
0.000602882	-1.02988e-09			0.000602882	1.2399e-10
0.00061289	-4.108e-11			0.00061289	5.3904e-10
0.000622898	-7.6132e-10			0.000622898	6.906e-11
0.000632906	-7.3385e-10			0.000632906	7.8929e-10
0.000642914	-6.3009e-10			0.000642914	4.769e-11
0.000652922	-3.5848e-10			0.000652922	6.5196e-10
0.00066293	-6.3619e-10			0.00066293	8.015e-10
0.000672938	-2.7302e-10			0.000672938	5.4209e-10
0.000682946	-7.7963e-10			0.000682946	5.4209e-10
0.000692954	-5.9042e-10			0.000692954	7.8014e-10
0.000702962	-5.7211e-10			0.000702962	4.0171e-10
0.00071297	-9.9326e-10			0.00071297	1.07006e-09
0.000722978	-1.01157e-09			0.000722978	4.1086e-10
0.000732986	-5.9957e-10			0.000732986	-6.217e-11
0.000742994	-1.0604e-09			0.000742994	1.423e-10
0.000753002	-3.6153e-10			0.000753002	5.685e-11
0.00076301	1.33225e-09			0.00076301	-3.66031e-09
0.000773018	8.25385e-09			0.000773018	-1.61973e-08
0.000783026	1.87583e-08			0.000783026	-3.51493e-08
0.000793034	2.98945e-08			0.000793034	-5.21481e-08
0.000803042	3.85435e-08			0.000803042	-6.72944e-08
0.00081305	4.69025e-08			0.00081305	-7.92547e-08
0.000823058	5.20327e-08			0.000823058	-8.99178e-08
0.000833066	5.65891e-08			0.000833066	-9.76695e-08
0.000843074	6.08647e-08			0.000843074	-1.05452e-07
0.000853082	6.31383e-08			0.000853082	-1.0937e-07
0.00086309	6.518e-08			0.00086309	-1.1346e-07
0.000873098	6.66388e-08			0.000873098	-1.16298e-07
0.000883106	6.70325e-08			0.000883106	-1.1956e-07
0.000893114	6.7945e-08			0.000893114	-1.22887e-07
0.000903122	6.8241e-08			0.000903122	-1.25475e-07
0.000913131	6.74201e-08			0.000913131	-1.25789e-07
0.000923139	6.865e-08			0.000923139	-1.2643e-07
0.000933147	6.89063e-08			0.000933147	-1.25673e-07
0.000943155	6.84913e-08			0.000943155	-1.25585e-07
0.000953163	6.81617e-08			0.000953163	-1.27074e-07
0.000963171	6.72675e-08			0.000963171	-1.28832e-07
0.000973179	6.78809e-08			0.000973179	-1.31154e-07
0.000983187	6.7826e-08			0.000983187	-1.34063e-07
0.000993195	6.76825e-08			0.000993195	-1.34978e-07
0.001	6.76246e-08			0.001	-1.35757e-07
0.00101	6.88972e-08			0.00101	-1.35488e-07
0.00102	6.90742e-08			0.00102	-1.3384e-07
0.00103	7.06978e-08			0.00103	-1.32403e-07
0.00104	6.97822e-08			0.00104	-1.31228e-07
0.00105	6.96021e-08			0.00105	-1.29232e-07
0.00106	6.9184e-08			0.00106	-1.28866e-07
0.00107	6.86469e-08			0.00107	-1.28927e-07
0.00108	6.80121e-08			0.00108	-1.29128e-07
0.00109	6.80854e-08			0.00109	-1.30694e-07
0.0011	6.6944e-08			0.0011	-1.32049e-07
0.00111	6.77832e-08			0.00111	-1.33721e-07
0.00112	6.78351e-08			0.00112	-1.34933e-07
0.00113	6.77253e-08			0.00113	-1.35079e-07
0.00114	6.76886e-08			0.00114	-1.35131e-07
0.00115	6.93885e-08			0.00115	-1.34615e-07
0.00116	6.9947e-08			0.00116	-1.33694e-07
0.00117	7.17445e-08			0.00117	-1.32683e-07
0.00118	7.17568e-08			0.00118	-1.31273e-07
0.00119	7.25838e-08			0.00119	-1.29525e-07
0.0012	7.25014e-08			0.0012	-1.29168e-07
0.00121	7.31209e-08			0.00121	-1.27626e-07
0.00122	7.1711e-08			0.00122	-1.28307e-07
0.00123	7.0359e-08			0.00123	-1.27569e-07
0.00124	6.93488e-08			0.00124	-1.27581e-07
0.00125	6.92298e-08			0.00125	-1.28411e-07
0.00126	6.94557e-08			0.00126	-1.29955e-07
0.00127	6.77008e-08			0.00127	-1.31182e-07
0.00128	6.80549e-08			0.00128	-1.32299e-07
0.00129	6.8064e-08			0.00129	-1.3359e-07
0.0013	6.8595e-08			0.0013	-1.34185e-07
0.00131	6.9062e-08			0.00131	-1.34734e-07
0.00132	6.91139e-08			0.00132	-1.35335e-07
0.00133	6.96937e-08			0.00133	-1.34695e-07
0.00134	7.09663e-08			0.00134	-1.35085e-07
0.00135	7.17384e-08			0.00135	-1.33199e-07
0.00136	7.20772e-08			0.00136	-1.34289e-07
0.00137	7.27639e-08			0.00137	-1.33517e-07
0.00138	7.26967e-08			0.00138	-1.32989e-07
0.00139	7.39755e-08			0.00139	-1.31209e-07
0.0014	7.44729e-08			0.0014	-1.31203e-07
0.00141	7.39724e-08			0.00141	-1.30501e-07
0.00142	7.41006e-08			0.00142	-1.30044e-07
0.00143	7.43936e-08			0.00143	-1.29342e-07
0.00144	7.33742e-08			0.00144	-1.2791e-07
0.00145	7.37496e-08			0.00145	-1.28478e-07
0.00146	7.35696e-08			0.00146	-1.27407e-07
0.00147	7.28615e-08			0.00147	-1.27904e-07
0.00148	7.24007e-08			0.00148	-1.2835e-07
0.00149	7.16347e-08			0.00149	-1.28408e-07
0.0015	7.12959e-08			0.0015	-1.28383e-07
0.00151	7.12654e-08			0.00151	-1.29363e-07
0.00152	7.04536e-08			0.00152	-1.29714e-07
0.00153	7.08626e-08			0.00153	-1.30074e-07
0.00154	7.08656e-08			0.00154	-1.31161e-07
0.00155	7.14394e-08			0.00155	-1.30898e-07
0.00156	7.23336e-08			0.00156	-1.32259e-07
0.00157	7.28829e-08			0.00157	-1.3229e-07
0.00158	7.27334e-08			0.00158	-1.329e-07
0.00159	7.43173e-08			0.00159	-1.32561e-07
0.0016	7.41799e-08			0.0016	-1.33239e-07
0.00161	7.51596e-08			0.00161	-1.33047e-07
0.00162	7.58707e-08			0.00162	-1.33416e-07
0.00163	7.5364e-08			0.00163	-1.33523e-07
0.00164	7.66123e-08			0.00164	-1.3352e-07
0.00165	7.69022e-08			0.00165	-1.34234e-07
0.00166	7.72837e-08			0.00166	-1.33459e-07
0.00167	7.75553e-08			0.00167	-1.34234e-07
0.00168	7.77079e-08			0.00168	-1.34505e-07
0.00169	7.82603e-08			0.00169	-1.33892e-07
0.0017	7.85502e-08			0.0017	-1.34267e-07
0.00171	7.81504e-08			0.00171	-1.33504e-07
0.00172	7.86021e-08			0.00172	-1.33465e-07
0.00173	7.81473e-08			0.00173	-1.32711e-07
0.00174	7.80588e-08			0.00174	-1.32323e-07
0.00175	7.90934e-08			0.00175	-1.31902e-07
0.00176	8.06926e-08			0.00176	-1.32085e-07
0.00177	7.96977e-08			0.00177	-1.31087e-07
0.00178	8.12511e-08			0.00178	-1.31112e-07
0.00179	8.24718e-08			0.00179	-1.3145e-07
0.0018	8.2835e-08			0.0018	-1.30581e-07
0.00181	8.32836e-08			0.00181	-1.31219e-07
0.00182	8.43334e-08			0.00182	-1.31362e-07
0.00183	8.45684e-08			0.00183	-1.31087e-07
0.00184	8.60058e-08			0.00184	-1.31908e-07
0.00185	8.45898e-08			0.00185	-1.31057e-07
0.00186	8.52734e-08			0.00186	-1.31252e-07
0.00187	8.52063e-08			0.00187	-1.30138e-07
0.00188	8.48706e-08			0.00188	-1.3051e-07
0.00189	8.53741e-08			0.00189	-1.30224e-07
0.0019	8.51269e-08			0.0019	-1.30837e-07
0.00191	8.47058e-08			0.00191	-1.29467e-07
0.00192	8.49926e-08			0.00192	-1.29806e-07
0.00193	8.54809e-08			0.00193	-1.29497e-07
0.00194	8.40191e-08			0.00194	-1.28936e-07
0.00195	8.42144e-08			0.00195	-1.29131e-07
0.00196	8.38116e-08			0.00196	-1.28917e-07
0.00197	8.40221e-08			0.00197	-1.28292e-07
0.00198	8.38665e-08			0.00198	-1.28539e-07
0.00199	8.30456e-08			0.00199	-1.28542e-07
0.002	8.29174e-08			0.002	-1.28594e-07
0.00201	8.07719e-08			0.00201	-1.25759e-07
0.00202	7.25594e-08			0.00202	-1.13509e-07
0.00203	6.20244e-08			0.00203	-9.74895e-08
0.00204	5.20265e-08			0.00204	-8.14337e-08
0.00205	4.23522e-08			0.00205	-6.72426e-08
0.00206	3.50613e-08			0.00206	-5.55723e-08
0.00207	2.91224e-08			0.00207	-4.55042e-08
0.00208	2.35406e-08			0.00208	-3.73161e-08
0.00209	1.94725e-08			0.00209	-3.06295e-08
0.0021	1.56332e-08			0.0021	-2.50324e-08
0.00211	1.26882e-08			0.00211	-2.04058e-08
0.00212	1.09517e-08			0.00212	-1.68748e-08
0.00213	8.28131e-09			0.00213	-1.40244e-08
0.00214	6.92324e-09			0.00214	-1.16348e-08
0.00215	5.3668e-09			0.00215	-1.06887e-08
0.00216	4.00872e-09			0.00216	-8.1038e-09
0.00217	3.34342e-09			0.00217	-6.83118e-09
0.00218	2.60792e-09			0.00218	-6.5382e-09
0.00219	1.83886e-09			0.00219	-5.16182e-09
0.0022	1.66185e-09			0.0022	-4.73761e-09
0.00221	3.8618e-10			0.00221	-3.9838e-09
0.00222	5.658e-11			0.00222	-3.03163e-09
0.00223	-1.3569e-10			0.00223	-2.6532e-09
0.00224	-2.7302e-10			0.00224	-2.89734e-09
0.00225	2.641e-10			0.00225	-2.02451e-09
0.00226	-1.54e-10			0.00226	-2.52502e-09
0.00227	-7.247e-10			0.00227	-1.95432e-09
0.00228	-5.6295e-10			0.00228	-2.27782e-09
0.00229	-6.3925e-10			0.00229	-2.42431e-09
0.0023	-1.20384e-09			0.0023	-1.46908e-09
0.00231	-4.3477e-10			0.00231	-1.45992e-09
0.00232	-1.61584e-09			0.00232	-1.42025e-09
0.00233	-1.31065e-09			0.00233	-4.8943e-10
0.00234	-3.5542e-10			0.00234	-1.00825e-09
0.00235	-1.89051e-09			0.00235	-7.58e-10
0.00236	-1.12144e-09			0.00236	-2.555e-11
0.00237	-1.17942e-09			0.00237	-8.5871e-10
0.00238	-1.2252e-09			0.00238	-3.2158e-10
0.00239	-6.7587e-10			0.00239	-3.6736e-10
0.0024	-7.9794e-10			0.0024	-5.912e-11
0.00241	-1.40831e-09			0.00241	2.6132e-10
0.00242	-1.19468e-09			0.00242	4.2307e-10
0.00243	-3.3406e-10			0.00243	-5.1995e-10
0.00244	-1.00852e-09			0.00244	5.685e-11
0.00245	-8.5593e-10			0.00245	1.6061e-10
0.00246	-1.03294e-09			0.00246	2.308e-10
0.00247	-9.6885e-10			0.00247	-6.217e-11
0.00248	-9.1697e-10			0.00248	4.97e-12
0.00249	-9.2002e-10			0.00249	-4.19e-12
0.0025	8.69e-12			0.0025	-1.18488e-09
0.00251	-2.8429e-10			0.00251	-1.21845e-09
0.00252	1.3381e-10			0.00252	-1.49922e-09
0.00253	1.155e-10			0.00253	-9.4378e-10
0.00254	-8.287e-11			0.00254	-1.48701e-09
0.00255	-2.4156e-10			0.00255	-9.0411e-10
0.00256	-2.8429e-10			0.00256	-1.31305e-09
0.00257	-4.8571e-10			0.00257	-5.7145e-10
0.00258	1.857e-10			0.00258	-9.4988e-10
0.00259	-6.2915e-10			0.00259	-1.1062e-10
0.0026	1.9485e-10			0.0026	-9.3462e-10
0.00261	-1.6832e-10			0.00261	-2.3575e-10
0.00262	5.64e-12			0.00262	-6.6301e-10
0.00263	2.4368e-10			0.00263	-4.3107e-10
0.00264	2.4063e-10			0.00264	-6.86e-12
0.00265	-9.62e-12			0.00265	-2.4796e-10
0.00266	4.0848e-10			0.00266	-4.1581e-10
0.00267	1.3076e-10			0.00267	-3.975e-10
0.00268	1.174e-11			0.00268	-5.7451e-10
0.00269	2.4063e-10			0.00269	-6.3554e-10
0.0027	6.362e-11			0.0027	-6.2944e-10
0.00271	2.2537e-10			0.00271	-4.5854e-10
0.00272	5.275e-10			0.00272	-5.3788e-10
0.00273	-9.813e-11			0.00273	-5.7145e-10
0.00274	6.801e-10			0.00274	-9.2852e-10
0.00275	-2.0189e-10			0.00275	-5.6535e-10
0.00276	3.6881e-10			0.00276	-1.2276e-09
0.00277	-7.066e-11			0.00277	-8.7054e-10
0.00278	1.918e-10			0.00278	-6.9963e-10
0.00279	-2.3851e-10			0.00279	-8.4612e-10
0.0028	7.747e-10			0.0028	-7.5762e-10
0.00281	2.681e-10			0.00281	-6.9658e-10
0.00282	-6.57e-12			0.00282	-7.5151e-10
0.00283	5.7633e-10			0.00283	-5.7145e-10
0.00284	2.8335e-10			0.00284	-5.3483e-10
0.00285	2.1316e-10			0.00285	-4.1886e-10
0.00286	4.2374e-10			0.00286	-4.0055e-10
0.00287	-4.1857e-10			0.00287	-8.2476e-10
0.00288	3.627e-10			0.00288	-2.266e-10
0.00289	4.2679e-10			0.00289	1.1216e-10
0.0029	6.4652e-10			0.0029	-6.7217e-10
0.00291	6.801e-10			0.00291	9.385e-11
0.00292	2.5284e-10			0.00292	-3.6698e-10
0.00293	-1.8968e-10			0.00293	-1.1368e-10
0.00294	7.9912e-10			0.00294	1.1521e-10
0.00295	-1.7747e-10			0.00295	3.1969e-10
0.00296	-8.897e-11			0.00296	1.4878e-10
0.00297	-8.592e-11			0.00297	1.2437e-10
0.00298	3.615e-11			0.00298	1.7625e-10
0.00299	4.5121e-10			0.00299	4.6312e-10
0.003	6.4347e-10			0.003	3.2579e-10
0.00301	-2.263e-10			0.00301	-6.485e-11
0.00302	-2.793e-11			0.00302	8.469e-11
0.00303	4.1153e-10			0.00303	1.6099e-10
0.00304	-2.3546e-10			0.00304	1.732e-10
0.00305	2.4368e-10			0.00305	9.995e-11
0.00306	-2.6903e-10			0.00306	2.2508e-10
0.00307	2.5894e-10			0.00307	1.7015e-10
0.00308	7.8691e-10			0.00308	1.6404e-10
0.00309	-1.0423e-10			0.00309	1.6709e-10
0.0031	2.0706e-10			0.0031	2.366e-11
0.00311	1.8264e-10			0.00311	3.7767e-10
0.00312	2.7115e-10			0.00312	3.892e-11
0.00313	6.1906e-10			0.00313	5.028e-10
0.00314	3.7796e-10			0.00314	4.6923e-10
0.00315	-2.7208e-10			0.00315	2.29e-12
0.00316	9.5476e-10			0.00316	3.5326e-10
0.00317	8.804e-11			0.00317	2.8917e-10
0.00318	5.7633e-10			0.00318	1.1521e-10
0.00319	3.3218e-10			0.00319	1.3963e-10
0.0032	-2.0799e-10			0.0032	-7.095e-11
0.00321	1.2466e-10			0.00321	5.35e-12
0.00322	4.1764e-10			0.00322	5.6383e-10
0.00323	-1.7137e-10			0.00323	1.3047e-10
0.00324	2.4978e-10			0.00324	3.5326e-10
0.00325	3.6575e-10			0.00325	-3.5477e-10
0.00326	1.44001e-09			0.00326	-4.26114e-09
0.00327	7.86415e-09			0.00327	-1.90321e-08
0.00328	1.54236e-08			0.00328	-3.88539e-08
0.00329	2.36392e-08			0.00329	-5.87397e-08
0.0033	3.20135e-08			0.0033	-7.49664e-08
0.00331	3.74702e-08			0.00331	-8.80222e-08
0.00332	4.24813e-08			0.00332	-9.86061e-08
0.00333	4.59818e-08			0.00333	-1.08177e-07
0.00334	4.84385e-08			0.00334	-1.15562e-07
0.00335	5.12676e-08			0.00335	-1.2065e-07
0.00336	5.24883e-08			0.00336	-1.23857e-07
0.00337	5.32574e-08			0.00337	-1.28166e-07
0.00338	5.4118e-08			0.00338	-1.31685e-07
0.00339	5.45544e-08			0.00339	-1.35302e-07
0.0034	5.35656e-08			0.0034	-1.3774e-07
0.00341	5.45575e-08			0.00341	-1.39177e-07
0.00342	5.3944e-08			0.00342	-1.39095e-07
0.00343	5.43164e-08			0.00343	-1.39281e-07
0.00344	5.43683e-08			0.00344	-1.38228e-07
0.00345	5.406e-08			0.00345	-1.39318e-07
0.00346	5.39563e-08			0.00346	-1.41256e-07
0.00347	5.38647e-08			0.00347	-1.44543e-07
0.00348	5.36511e-08			0.00348	-1.47567e-07
0.00349	5.33581e-08			0.00349	-1.49908e-07
0.0035	5.44476e-08			0.0035	-1.50173e-07
0.00351	5.48779e-08			0.00351	-1.50845e-07
0.00352	5.55646e-08			0.00352	-1.49139e-07
0.00353	5.54425e-08			0.00353	-1.47753e-07
0.00354	5.52045e-08			0.00354	-1.45577e-07
0.00355	5.53052e-08			0.00355	-1.44027e-07
0.00356	5.43713e-08			0.00356	-1.4266e-07
0.00357	5.40997e-08			0.00357	-1.42663e-07
0.00358	5.39837e-08			0.00358	-1.43029e-07
0.00359	5.32421e-08			0.00359	-1.44536e-07
0.0036	5.30285e-08			0.0036	-1.46303e-07
0.00361	5.37365e-08			0.00361	-1.49078e-07
0.00362	5.31964e-08			0.00362	-1.50042e-07
0.00363	5.40661e-08			0.00363	-1.51522e-07
0.00364	5.46093e-08			0.00364	-1.51959e-07
0.00365	5.50885e-08			0.00365	-1.52306e-07
0.00366	5.68097e-08			0.00366	-1.50692e-07
0.00367	5.72248e-08			0.00367	-1.49667e-07
0.00368	5.75391e-08			0.00368	-1.47951e-07
0.00369	5.79877e-08			0.00369	-1.46395e-07
0.0037	5.70997e-08			0.0037	-1.44433e-07
0.00371	5.66785e-08			0.00371	-1.43822e-07
0.00372	5.60346e-08			0.00372	-1.42461e-07
0.00373	5.53296e-08			0.00373	-1.4222e-07
0.00374	5.43622e-08			0.00374	-1.42153e-07
0.00375	5.41668e-08			0.00375	-1.43755e-07
0.00376	5.27599e-08			0.00376	-1.44362e-07
0.00377	5.40204e-08			0.00377	-1.46291e-07
0.00378	5.34252e-08			0.00378	-1.4692e-07
0.00379	5.41363e-08			0.00379	-1.49618e-07
0.0038	5.41729e-08			0.0038	-1.49908e-07
0.00381	5.4884e-08			0.00381	-1.50948e-07
0.00382	5.45086e-08			0.00382	-1.50915e-07
0.00383	5.60742e-08			0.00383	-1.51727e-07
0.00384	5.6001e-08			0.00384	-1.50854e-07
0.00385	5.71729e-08			0.00385	-1.51293e-07
0.00386	5.72278e-08			0.00386	-1.5028e-07
0.00387	5.76734e-08			0.00387	-1.49477e-07
0.00388	5.79939e-08			0.00388	-1.4847e-07
0.00389	5.8592e-08			0.00389	-1.48482e-07
0.0039	5.87873e-08			0.0039	-1.47369e-07
0.00391	5.86073e-08			0.00391	-1.46819e-07
0.00392	5.78931e-08			0.00392	-1.45525e-07
0.00393	5.78596e-08			0.00393	-1.45461e-07
0.00394	5.72919e-08			0.00394	-1.44491e-07
0.00395	5.74445e-08			0.00395	-1.44378e-07
0.00396	5.65015e-08			0.00396	-1.43371e-07
0.00397	5.64679e-08			0.00397	-1.43618e-07
0.00398	5.53296e-08			0.00398	-1.43215e-07
0.00399	5.58026e-08			0.00399	-1.43868e-07
0.004	5.49939e-08			0.004	-1.43538e-07
0.00401	5.47406e-08			0.00401	-1.44359e-07
0.00402	5.45605e-08			0.00402	-1.44704e-07
0.00403	5.52747e-08			0.00403	-1.45742e-07
0.00404	5.48382e-08			0.00404	-1.46303e-07
0.00405	5.57477e-08			0.00405	-1.46795e-07
0.00406	5.62543e-08			0.00406	-1.47604e-07
0.00407	5.66999e-08			0.00407	-1.48382e-07
0.00408	5.75147e-08			0.00408	-1.48284e-07
0.00409	5.75819e-08			0.00409	-1.49718e-07
0.0041	5.84059e-08			0.0041	-1.48849e-07
0.00411	5.89674e-08			0.00411	-1.49725e-07
0.00412	5.8589e-08			0.00412	-1.49065e-07
0.00413	5.9358e-08			0.00413	-1.49282e-07
0.00414	5.93825e-08			0.00414	-1.48989e-07
0.00415	5.96419e-08			0.00415	-1.50076e-07
0.00416	5.95411e-08			0.00416	-1.49636e-07
0.00417	6.00142e-08			0.00417	-1.50576e-07
0.00418	5.977e-08			0.00418	-1.51037e-07
0.00419	6.0591e-08			0.00419	-1.51556e-07
0.0042	6.02125e-08			0.0042	-1.5118e-07
0.00421	6.01576e-08			0.00421	-1.5129e-07
0.00422	6.09328e-08			0.00422	-1.50222e-07
0.00423	6.16439e-08			0.00423	-1.50732e-07
0.00424	6.23824e-08			0.00424	-1.4934e-07
0.00425	6.34597e-08			0.00425	-1.49383e-07
0.00426	6.34597e-08			0.00426	-1.47662e-07
0.00427	6.48178e-08			0.00427	-1.47924e-07
0.00428	6.46927e-08			0.00428	-1.46886e-07
0.00429	6.56082e-08			0.00429	-1.4652e-07
0.0043	6.56448e-08			0.0043	-1.45455e-07
0.00431	6.6362e-08			0.00431	-1.45663e-07
0.00432	6.58035e-08			0.00432	-1.45412e-07
0.00433	6.63163e-08			0.00433	-1.45849e-07
0.00434	6.54404e-08			0.00434	-1.45315e-07
0.00435	6.61423e-08			0.00435	-1.4627e-07
0.00436	6.55258e-08			0.00436	-1.45696e-07
0.00437	6.52206e-08			0.00437	-1.45815e-07
0.00438	6.54099e-08			0.00438	-1.45653e-07
0.00439	6.49704e-08			0.00439	-1.45211e-07
0.0044	6.43783e-08			0.0044	-1.44967e-07
0.00441	6.51016e-08			0.00441	-1.44915e-07
0.00442	6.43661e-08			0.00442	-1.44399e-07
0.00443	6.42959e-08			0.00443	-1.44881e-07
0.00444	6.43509e-08			0.00444	-1.43664e-07
0.00445	6.39053e-08			0.00445	-1.43786e-07
0.00446	6.34414e-08			0.00446	-1.43435e-07
0.00447	6.36398e-08			0.00447	-1.43426e-07
0.00448	6.35574e-08			0.00448	-1.43398e-07
0.00449	6.36398e-08			0.00449	-1.43905e-07
0.0045	6.29287e-08			0.0045	-1.4283e-07
0.00451	6.17049e-08			0.00451	-1.3947e-07
0.00452	5.58576e-08			0.00452	-1.26216e-07
0.00453	4.80875e-08			0.00453	-1.08113e-07
0.00454	4.00764e-08			0.00454	-9.0482e-08
0.00455	3.34967e-08			0.00455	-7.44598e-08
0.00456	2.76218e-08			0.00456	-6.18862e-08
0.00457	2.28701e-08			0.00457	-5.12627e-08
0.00458	2.00349e-08			0.00458	-4.19484e-08
0.00459	1.56464e-08			0.00459	-3.51947e-08
0.0046	1.28417e-08			0.0046	-2.93565e-08
0.00461	1.10228e-08			0.00461	-2.46414e-08
0.00462	9.06658e-09			0.00462	-1.98012e-08
0.00463	7.60475e-09			0.00463	-1.6908e-08
0.00464	5.97811e-09			0.00464	-1.39782e-08
0.00465	5.03509e-09			0.00465	-1.19701e-08
0.00466	4.02187e-09			0.00466	-9.59578e-09
0.00467	3.90895e-09			0.00467	-8.2377e-09
0.00468	2.37998e-09			0.00468	-7.078e-09
0.00469	3.25586e-09			0.00469	-5.9183e-09
0.0047	1.70552e-09			0.0047	-4.6121e-09
0.00471	1.72993e-09			0.00471	-4.03836e-09
0.00472	1.52546e-09			0.00472	-3.35474e-09
0.00473	1.13482e-09			0.00473	-3.05871e-09
0.00474	3.9017e-10			0.00474	-2.37205e-09
0.00475	9.0288e-10			0.00475	-2.13705e-09
0.00476	1.9485e-10			0.00476	-1.23371e-09
0.00477	1.07989e-09			0.00477	-9.1326e-10
0.00478	2.803e-10			0.00478	-6.9353e-10
0.00479	-2.793e-11			0.00479	-1.10858e-09
0.0048	-7.066e-11			0.0048	2.1898e-10
0.00481	2.2232e-10			0.00481	1.2742e-10
0.00482	-1.0423e-10			0.00482	1.755e-11
0.00483	2.9861e-10			0.00483	-3.128e-11
0.00484	-1.7137e-10			0.00484	2.8917e-10
0.00485	-3.52e-12			0.00485	-1.8692e-10
0.00486	5.752e-11			0.00486	5.1806e-10
0.00487	-1.8358e-10			0.00487	1.854e-10
0.00488	2.4978e-10			0.00488	3.0138e-10
0.00489	-5.7116e-10			0.00489	1.9761e-10
0.0049	-7.066e-11			0.0049	4.1735e-10
0.00491	-9.202e-11			0.00491	1.0911e-10
0.00492	3.2913e-10			0.00492	3.2579e-10
0.00493	-6.0779e-10			0.00493	3.6241e-10
0.00494	5.64e-12			0.00494	8.775e-11
0.00495	-3.789e-10			0.00495	3.4715e-10
0.00496	5.447e-11			0.00496	-2.9374e-10
0.00497	-1.1033e-10			0.00497	-1.7777e-10
0.00498	-3.2091e-10			0.00498	9.08e-11
0.00499	-1.5611e-10			0.00499	-3.81e-12
0.005	2.37e-12			0.005	5.6334e-10
0.00501	-1.3496e-10			0.00501	7.2e-11
0.00502	-3.1197e-10			0.00502	8.197e-10
0.00503	1.4581e-10			0.00503	2.49e-10
0.00504	-6.782e-11			0.00504	3.232e-11
0.00505	-4.7372e-10			0.00505	2.429e-10
0.00506	-1.8379e-10			0.00506	9.9366e-10
0.00507	-4.4014e-10			0.00507	-2.2708e-10
0.00508	-8.918e-11			0.00508	2.368e-10
0.00509	4.2963e-10			0.00509	-6.534e-11
0.0051	-2.6924e-10			0.0051	1.4524e-10
0.00511	-4.7677e-10			0.00511	5.0231e-10
0.00512	4.6626e-10			0.00512	5.786e-10
0.00513	-3.6385e-10			0.00513	3.5582e-10
0.00514	-3.73e-11			0.00514	7.0678e-10
0.00515	-3.4859e-10			0.00515	5.2977e-10
0.00516	-3.5469e-10			0.00516	9.3262e-10
0.00517	-4.2183e-10			0.00517	6.0302e-10
0.00518	9.088e-11			0.00518	5.9997e-10
0.00519	-5.5611e-10			0.00519	4.6874e-10
0.0052	-3.3943e-10			0.0052	7.7392e-10
0.00521	-7.789e-10			0.00521	2.8563e-10
0.00522	2.0685e-10			0.00522	1.17371e-09
0.00523	-9.8032e-10			0.00523	5.1146e-10
0.00524	-6.8124e-10			0.00524	1.29274e-09
0.00525	-2.784e-10			0.00525	1.60097e-09
0.00526	1.0614e-10			0.00526	1.61623e-09
0.00527	-3.7911e-10			0.00527	1.34767e-09
0.00528	6.951e-11			0.00528	2.0618e-09
0.00529	-5.8663e-10			0.00529	1.62844e-09
0.0053	-9.2844e-10			0.0053	2.32121e-09
0.00531	-1.136e-10			0.00531	2.00382e-09
0.00532	-6.6293e-10			0.00532	2.00687e-09
0.00533	-7.2397e-10			0.00533	2.4738e-09
0.00534	-5.0118e-10			0.00534	2.31206e-09
0.00535	-6.7514e-10			0.00535	1.95194e-09
0.00536	-1.8684e-10			0.00536	2.32731e-09
0.00537	-3.0281e-10			0.00537	1.43617e-09
0.00538	-3.3333e-10			0.00538	2.0496e-09
0.00539	-6.5377e-10			0.00539	1.39345e-09
0.0054	-5.5611e-10			0.0054	1.90311e-09
0.00541	-9.5591e-10			0.00541	1.31105e-09
0.00542	-3.5469e-10			0.00542	1.48806e-09
0.00543	-1.06577e-09			0.00543	3.7718e-10
0.00544	-7.7585e-10			0.00544	1.37819e-09
0.00545	-5.4391e-10			0.00545	5.5419e-10
0.00546	-2.1126e-10			0.00546	8.8989e-10
0.00547	-8.7656e-10			0.00547	7.9223e-10
0.00548	-6.0494e-10			0.00548	8.8379e-10
0.00549	-8.3383e-10			0.00549	4.1075e-10
0.0055	-4.7066e-10			0.0055	1.29274e-09
0.00551	-2.9671e-10			0.00551	5.3893e-10
0.00552	-1.12071e-09			0.00552	9.8755e-10
0.00553	-5.7748e-10			0.00553	9.845e-10
0.00554	-6.7514e-10			0.00554	1.67727e-09
0.00555	-4.8897e-10			0.00555	9.7534e-10
0.00556	2.37e-12			0.00556	1.35377e-09
0.00557	-1.12986e-09			0.00557	8.2275e-10
0.00558	-9.498e-10			0.00558	1.66506e-09
0.00559	-1.14207e-09			0.00559	1.00281e-09
0.0056	-6.3546e-10			0.0056	1.10657e-09
0.00561	-9.0708e-10			0.00561	1.19203e-09
0.00562	-8.0026e-10			0.00562	1.3904e-09
0.00563	-1.32213e-09			0.00563	8.4411e-10
0.00564	-4.0963e-10			0.00564	1.38124e-09
0.00565	-6.0494e-10			0.00565	3.7413e-10
0.00566	-1.16343e-09			0.00566	1.46059e-09
0.00567	-1.25194e-09			0.00567	1.32326e-09
0.00568	-6.5377e-10			0.00568	9.7229e-10
0.00569	-9.9863e-10			0.00569	9.082e-10
0.0057	-4.1268e-10			0.0057	1.308e-09
0.00571	-1.25804e-09			0.00571	9.6009e-10
0.00572	-1.11766e-09			0.00572	1.7322e-09
0.00573	-7.3923e-10			0.00573	8.4717e-10
0.00574	-5.1644e-10			0.00574	1.13404e-09
0.00575	-1.01389e-09			0.00575	7.1289e-10
0.00576	1.6107e-10			0.00576	-4.24942e-09
0.00577	3.33805e-09			0.00577	-2.11628e-08
0.00578	9.81713e-09			0.00578	-4.20039e-08
0.00579	1.48008e-08			0.00579	-6.27931e-08
0.0058	2.01415e-08			0.0058	-7.87268e-08
0.00581	2.45698e-08			0.00581	-9.27561e-08
0.00582	2.75758e-08			0.00582	-1.03245e-07
0.00583	3.08566e-08			0.00583	-1.13179e-07
0.00584	3.28739e-08			0.00584	-1.20629e-07
0.00585	3.37467e-08			0.00585	-1.26699e-07
0.00586	3.447e-08			0.00586	-1.30089e-07
0.00587	3.56907e-08			0.00587	-1.34643e-07
0.00588	3.57823e-08			0.00588	-1.38287e-07
0.00589	3.61363e-08			0.00589	-1.42257e-07
0.0059	3.56632e-08			0.0059	-1.45532e-07
0.00591	3.59929e-08			0.00591	-1.47357e-07
0.00592	3.61332e-08			0.00592	-1.4675e-07
0.00593	3.63621e-08			0.00593	-1.47308e-07
0.00594	3.55076e-08			0.00594	-1.45868e-07
0.00595	3.56327e-08			0.00595	-1.47558e-07
0.00596	3.56907e-08			0.00596	-1.49682e-07
0.00597	3.57151e-08			0.00597	-1.52643e-07
0.00598	3.5706e-08			0.00598	-1.56241e-07
0.00599	3.54527e-08			0.00599	-1.59406e-07
0.006	3.5532e-08			0.006	-1.59314e-07
0.00601	3.67772e-08			0.00601	-1.59711e-07
0.00602	3.67375e-08			0.00602	-1.57889e-07
0.00603	3.70335e-08			0.00603	-1.5571e-07
0.00604	3.69084e-08			0.00604	-1.53378e-07
0.00605	3.66429e-08			0.00605	-1.51443e-07
0.00606	3.6533e-08			0.00606	-1.49344e-07
0.00607	3.61241e-08			0.00607	-1.49035e-07
0.00608	3.57731e-08			0.00608	-1.4949e-07
0.00609	3.58433e-08			0.00609	-1.51867e-07
0.0061	3.52207e-08			0.0061	-1.53818e-07
0.00611	3.53489e-08			0.00611	-1.55743e-07
0.00612	3.54344e-08			0.00612	-1.57837e-07
0.00613	3.52451e-08			0.00613	-1.59122e-07
0.00614	3.63591e-08			0.00614	-1.59149e-07
0.00615	3.75615e-08			0.00615	-1.59766e-07
0.00616	3.74486e-08			0.00616	-1.58417e-07
0.00617	3.83641e-08			0.00617	-1.57605e-07
0.00618	3.82054e-08			0.00618	-1.55908e-07
0.00619	3.91149e-08			0.00619	-1.54538e-07
0.0062	3.89593e-08			0.0062	-1.51938e-07
0.00621	3.83458e-08			0.00621	-1.51986e-07
0.00622	3.72258e-08			0.00622	-1.50088e-07
0.00623	3.75371e-08			0.00623	-1.50204e-07
0.00624	3.66612e-08			0.00624	-1.4996e-07
0.00625	3.68809e-08			0.00625	-1.50497e-07
0.00626	3.60966e-08			0.00626	-1.51986e-07
0.00627	3.58799e-08			0.00627	-1.5332e-07
0.00628	3.58464e-08			0.00628	-1.54794e-07
0.00629	3.59166e-08			0.00629	-1.5694e-07
0.0063	3.59013e-08			0.0063	-1.57095e-07
0.00631	3.64567e-08			0.00631	-1.58282e-07
0.00632	3.65513e-08			0.00632	-1.58612e-07
0.00633	3.7177e-08			0.00633	-1.58011e-07
0.00634	3.76408e-08			0.00634	-1.57974e-07
0.00635	3.84771e-08			0.00635	-1.58182e-07
0.00636	3.84191e-08			0.00636	-1.57452e-07
0.00637	3.94079e-08			0.00637	-1.56842e-07
0.00638	3.90539e-08			0.00638	-1.56332e-07
0.00639	3.9887e-08			0.00639	-1.55313e-07
0.0064	3.93438e-08			0.0064	-1.54355e-07
0.00641	4.01769e-08			0.00641	-1.53787e-07
0.00642	3.97833e-08			0.00642	-1.5318e-07
0.00643	3.94598e-08			0.00643	-1.52484e-07
0.00644	3.91302e-08			0.00644	-1.51541e-07
0.00645	3.91302e-08			0.00645	-1.5159e-07
0.00646	3.88921e-08			0.00646	-1.51376e-07
0.00647	3.88341e-08			0.00647	-1.49957e-07
0.00648	3.84069e-08			0.00648	-1.49878e-07
0.00649	3.76531e-08			0.00649	-1.49933e-07
0.0065	3.75096e-08			0.0065	-1.50155e-07
0.00651	3.76012e-08			0.00651	-1.50946e-07
0.00652	3.75035e-08			0.00652	-1.50882e-07
0.00653	3.84404e-08			0.00653	-1.51687e-07
0.00654	3.76866e-08			0.00654	-1.53467e-07
0.00655	3.79857e-08			0.00655	-1.53589e-07
0.00656	3.85717e-08			0.00656	-1.54458e-07
0.00657	3.91424e-08			0.00657	-1.55203e-07
0.00658	3.87212e-08			0.00658	-1.55469e-07
0.00659	3.93499e-08			0.00659	-1.5621e-07
0.0066	3.95818e-08			0.0066	-1.56473e-07
0.00661	3.99633e-08			0.00661	-1.56409e-07
0.00662	4.0296e-08			0.00662	-1.56171e-07
0.00663	4.04211e-08			0.00663	-1.5646e-07
0.00664	4.07782e-08			0.00664	-1.55887e-07
0.00665	4.07202e-08			0.00665	-1.56335e-07
0.00666	4.14831e-08			0.00666	-1.56616e-07
0.00667	4.11627e-08			0.00667	-1.56125e-07
0.00668	4.15106e-08			0.00668	-1.56824e-07
0.00669	4.09887e-08			0.00669	-1.56717e-07
0.0067	4.15259e-08			0.0067	-1.57056e-07
0.00671	4.19501e-08			0.00671	-1.56561e-07
0.00672	4.15747e-08			0.00672	-1.56024e-07
0.00673	4.21027e-08			0.00673	-1.55319e-07
0.00674	4.14831e-08			0.00674	-1.55374e-07
0.00675	4.26123e-08			0.00675	-1.54205e-07
0.00676	4.24201e-08			0.00676	-1.53692e-07
0.00677	4.36347e-08			0.00677	-1.53265e-07
0.00678	4.38544e-08			0.00678	-1.51806e-07
0.00679	4.39734e-08			0.00679	-1.51904e-07
0.0068	4.4242e-08			0.0068	-1.51303e-07
0.00681	4.52552e-08			0.00681	-1.509e-07
0.00682	4.50202e-08			0.00682	-1.50122e-07
0.00683	4.48951e-08			0.00683	-1.49612e-07
0.00684	4.4773e-08			0.00684	-1.49295e-07
0.00685	4.50874e-08			0.00685	-1.50113e-07
0.00686	4.48585e-08			0.00686	-1.49899e-07
0.00687	4.53773e-08			0.00687	-1.49637e-07
0.00688	4.45258e-08			0.00688	-1.49682e-07
0.00689	4.47791e-08			0.00689	-1.49109e-07
0.0069	4.46479e-08			0.0069	-1.49087e-07
0.00691	4.40711e-08			0.00691	-1.48376e-07
0.00692	4.50568e-08			0.00692	-1.4711e-07
0.00693	4.4007e-08			0.00693	-1.46966e-07
0.00694	4.33722e-08			0.00694	-1.47033e-07
0.00695	4.33661e-08			0.00695	-1.46072e-07
0.00696	4.31006e-08			0.00696	-1.46145e-07
0.00697	4.34882e-08			0.00697	-1.45034e-07
0.00698	4.35431e-08			0.00698	-1.44735e-07
0.00699	4.30884e-08			0.00699	-1.44671e-07
0.007	4.30915e-08			0.007	-1.44613e-07
0.00701	4.2359e-08			0.00701	-1.39449e-07
0.00702	3.79582e-08			0.00702	-1.25945e-07
0.00703	3.23337e-08			0.00703	-1.06892e-07
0.00704	2.71089e-08			0.00704	-8.98966e-08
0.00705	2.22412e-08			0.00705	-7.33769e-08
0.00706	1.87224e-08			0.00706	-6.03882e-08
0.00707	1.61558e-08			0.00707	-4.99448e-08
0.00708	1.17428e-08			0.00708	-4.10151e-08
0.00709	1.02688e-08			0.00709	-3.39592e-08
0.0071	8.16913e-09			0.0071	-2.84506e-08
0.00711	7.03994e-09			0.00711	-2.25911e-08
0.00712	5.52928e-09			0.00712	-1.8584e-08
0.00713	4.60151e-09			0.00713	-1.57671e-08
0.00714	3.63713e-09			0.00714	-1.23155e-08
0.00715	2.88027e-09			0.00715	-1.03898e-08
0.00716	2.33094e-09			0.00716	-8.65325e-09
0.00717	1.98608e-09			0.00717	-6.47422e-09
0.00718	9.8507e-10			0.00718	-5.42439e-09
0.00719	7.2871e-10			0.00719	-4.34403e-09
0.0072	1.14071e-09			0.0072	-3.84963e-09
0.00721	5.0593e-10			0.00721	-2.57091e-09
0.00722	-4.951e-11			0.00722	-2.02463e-09
0.00723	6.3411e-10			0.00723	-1.38679e-09
0.00724	-2.6314e-10			0.00724	-1.92391e-09
0.00725	-4.035e-11			0.00725	-9.3206e-10
0.00726	-2.8755e-10			0.00726	-1.42036e-09
0.00727	-5.1949e-10			0.00727	-8.344e-10
0.00728	-5.378e-10			0.00728	-5.1396e-10
0.00729	-3.9742e-10			0.00729	-6.2077e-10
0.0073	-2.8145e-10			0.0073	-5.1396e-10
0.00731	-1.7158e-10			0.00731	3.8634e-10
0.00732	-4.3709e-10			0.00732	3.537e-11
0.00733	-1.00474e-09			0.00733	5.5114e-10
0.00734	-6.5072e-10			0.00734	1.0557e-10
0.00735	-4.6151e-10			0.00735	5.0536e-10
0.00736	-6.5072e-10			0.00736	5.7555e-10
0.00737	-7.3923e-10			0.00737	8.7158e-10
0.00738	-8.8877e-10			0.00738	-1.5079e-10
0.00739	-7.2397e-10			0.00739	4.84e-10
0.0074	-2.9671e-10			0.0074	1.0252e-10
0.00741	-7.8195e-10			0.00741	8.0444e-10
0.00742	-5.1644e-10			0.00742	4.8705e-10
0.00743	-9.0097e-10			0.00743	3.6497e-10
0.00744	-9.9253e-10			0.00744	-1.3553e-10
0.00745	-3.9132e-10			0.00745	4.4127e-10
0.00746	-5.5306e-10			0.00746	2.9173e-10
0.00747	-6.3546e-10			0.00747	8.5937e-10
0.00748	-6.1715e-10			0.00748	-5.008e-11
0.00749	-4.8592e-10			0.00749	-4.3e-12
0.0075	7.6e-13			0.0075	-6.7058e-10
0.00751	8.8274e-10			0.00751	4.66e-11
0.00752	2.517e-11			0.00752	8.933e-11
0.00753	1.01092e-09			0.00753	1.6257e-10
0.00754	1.2894e-10			0.00754	8.628e-11
0.00755	2.7237e-10			0.00755	3.0601e-10
0.00756	4.1886e-10			0.00756	7.1191e-10
0.00757	8.8885e-10			0.00757	5.5016e-10
0.00758	2.4491e-10			0.00758	4.966e-11
0.00759	3.4867e-10			0.00759	-6.937e-11
0.0076	2.2354e-10			0.0076	4.525e-10
0.00761	3.4257e-10			0.00761	8.0957e-10
0.00762	9.3157e-10			0.00762	1.3816e-10
0.00763	3.0594e-10			0.00763	1.3206e-10
0.00764	2.5711e-10			0.00764	9.98e-12
0.00765	8.926e-11			0.00765	5.5321e-10
0.00766	3.7614e-10			0.00766	1.4121e-10
0.00767	2.4796e-10			0.00767	-6.8279e-10
0.00768	2.5711e-10			0.00768	-7.6519e-10
0.00769	-6.638e-11			0.00769	-5.6377e-10
0.0077	-1.145e-11			0.0077	-5.4546e-10
0.00771	5.684e-10			0.00771	-1.9754e-10
0.00772	-2.7696e-10			0.00772	-1.20771e-09
0.00773	1.907e-11			0.00773	-8.8726e-10
0.00774	4.043e-11			0.00774	-3.3183e-10
0.00775	2.6932e-10			0.00775	-2.128e-10
0.00776	2.2965e-10			0.00776	-2.8605e-10
0.00777	-7.554e-11			0.00777	-4.5085e-10
0.00778	3.9445e-10			0.00778	-2.067e-10
0.00779	-2.671e-11			0.00779	2.1446e-10
0.0078	3.9445e-10			0.0078	8.323e-11
0.00781	2.9679e-10			0.00781	-4.19e-11
0.00782	-1.3352e-10			0.00782	-3.6845e-10
0.00783	-1.0911e-10			0.00783	-1.6092e-10
0.00784	3.3341e-10			0.00784	9.98e-12
0.00785	2.212e-11			0.00785	-1.4872e-10
0.00786	1.7471e-10			0.00786	-3.0436e-10
0.00787	9.537e-11			0.00787	-6.632e-11
0.00788	-2.9222e-10			0.00788	-1.9754e-10
0.00789	3.975e-10			0.00789	1.608e-11
0.0079	-1.0911e-10			0.0079	-5.411e-11
0.00791	3.8529e-10			0.00791	-1.182e-10
0.00792	-1.3352e-10			0.00792	-3.654e-10
0.00793	7.1184e-10			0.00793	-3.274e-11
0.00794	1.1978e-10			0.00794	-2.7079e-10
0.00795	9.0105e-10			0.00795	-5.0578e-10
0.00796	4.6464e-10			0.00796	2.829e-11
0.00797	5.3788e-10			0.00797	-3.8981e-10
0.00798	8.0339e-10			0.00798	2.2361e-10
0.00799	8.4917e-10			0.00799	1.5342e-10
0.008	2.2049e-10			0.008	-2.2196e-10
0.00801	5.4704e-10			0.00801	-1.5787e-10
0.00802	2.3575e-10			0.00802	9.543e-11
0.00803	1.17572e-09			0.00803	3.0601e-10
0.00804	3.4867e-10			0.00804	1.7173e-10
0.00805	6.0502e-10			0.00805	1.7173e-10
0.00806	4.1886e-10			0.00806	-7.852e-11
0.00807	6.9658e-10			0.00807	2.2666e-10
0.00808	6.7216e-10			0.00808	-2.2196e-10
0.00809	1.49006e-09			0.00809	2.524e-11
0.0081	7.0268e-10			0.0081	-3.0131e-10
0.00811	7.9424e-10			0.00811	-3.2267e-10
0.00812	9.0716e-10			0.00812	-3.3793e-10
0.00813	1.0567e-09			0.00813	-4.8137e-10
0.00814	8.1255e-10			0.00814	-6.0039e-10
0.00815	4.0971e-10			0.00815	-1.00629e-09
0.00816	9.1021e-10			0.00816	-3.4098e-10
0.00817	7.9729e-10			0.00817	-4.8747e-10
0.00818	8.0645e-10			0.00818	-3.274e-11
0.00819	1.00176e-09			0.00819	-1.107e-09
0.0082	9.9871e-10			0.0082	-2.006e-10
0.00821	8.6138e-10			0.00821	-8.659e-10
0.00822	9.7125e-10			0.00822	-6.6143e-10
0.00823	1.14825e-09			0.00823	-9.544e-10
0.00824	1.3863e-09			0.00824	-8.2928e-10
0.00825	1.13299e-09			0.00825	-1.20771e-09
0.00826	1.45954e-09			0.00826	-5.25446e-09
0.00827	3.83999e-09			0.00827	-2.14903e-08
0.00828	6.86742e-09			0.00828	-4.27831e-08
0.00829	1.07677e-08			0.00829	-6.27452e-08
0.0083	1.34594e-08			0.0083	-7.94572e-08
0.00831	1.68592e-08			0.00831	-9.30532e-08
0.00832	1.85591e-08			0.00832	-1.03564e-07
0.00833	1.92763e-08			0.00833	-1.13272e-07
0.00834	2.03932e-08			0.00834	-1.21072e-07
0.00835	2.17574e-08			0.00835	-1.26651e-07
0.00836	2.20046e-08			0.00836	-1.30911e-07
0.00837	2.25539e-08			0.00837	-1.35037e-07
0.00838	2.18215e-08			0.00838	-1.3826e-07
0.00839	2.25265e-08			0.00839	-1.43003e-07
0.0084	2.19558e-08			0.0084	-1.46113e-07
0.00841	2.25936e-08			0.00841	-1.47355e-07
0.00842	2.20015e-08			0.00842	-1.47571e-07
0.00843	2.19131e-08			0.00843	-1.46967e-07
0.00844	2.17116e-08			0.00844	-1.46345e-07
0.00845	2.2087e-08			0.00845	-1.47587e-07
0.00846	2.14888e-08			0.00846	-1.49641e-07
0.00847	2.18764e-08			0.00847	-1.53053e-07
0.00848	2.15468e-08			0.00848	-1.55726e-07
0.00849	2.20046e-08			0.00849	-1.58561e-07
0.0085	2.20687e-08			0.0085	-1.58799e-07
0.00851	2.17055e-08			0.00851	-1.59394e-07
0.00852	2.20382e-08			0.00852	-1.5796e-07
0.00853	2.2673e-08			0.00853	-1.56181e-07
0.00854	2.22304e-08			0.00854	-1.53672e-07
0.00855	2.19314e-08			0.00855	-1.52555e-07
0.00856	2.16628e-08			0.00856	-1.51029e-07
0.00857	2.15987e-08			0.00857	-1.50715e-07
0.00858	2.13027e-08			0.00858	-1.51344e-07
0.00859	2.19131e-08			0.00859	-1.53046e-07
0.0086	2.16231e-08			0.0086	-1.5471e-07
0.00861	2.09487e-08			0.00861	-1.56965e-07
0.00862	2.15896e-08			0.00862	-1.58402e-07
0.00863	2.19741e-08			0.00863	-1.59898e-07
0.00864	2.22182e-08			0.00864	-1.60246e-07
0.00865	2.23403e-08			0.00865	-1.59699e-07
0.00866	2.26699e-08			0.00866	-1.58677e-07
0.00867	2.31796e-08			0.00867	-1.5814e-07
0.00868	2.41745e-08			0.00868	-1.56208e-07
0.00869	2.32345e-08			0.00869	-1.55216e-07
0.0087	2.31796e-08			0.0087	-1.53584e-07
0.00871	2.23281e-08			0.00871	-1.52601e-07
0.00872	2.24166e-08			0.00872	-1.51975e-07
0.00873	2.25326e-08			0.00873	-1.51814e-07
0.00874	2.21877e-08			0.00874	-1.51469e-07
0.00875	2.17605e-08			0.00875	-1.52784e-07
0.00876	2.14125e-08			0.00876	-1.53693e-07
0.00877	2.22518e-08			0.00877	-1.55436e-07
0.00878	2.14644e-08			0.00878	-1.56483e-07
0.00879	2.22274e-08			0.00879	-1.58302e-07
0.0088	2.1437e-08			0.0088	-1.59217e-07
0.00881	2.26913e-08			0.00881	-1.60285e-07
0.00882	2.25814e-08			0.00882	-1.60865e-07
0.00883	2.24105e-08			0.00883	-1.60539e-07
0.00884	2.26669e-08			0.00884	-1.60057e-07
0.00885	2.30667e-08			0.00885	-1.59391e-07
0.00886	2.35794e-08			0.00886	-1.59568e-07
0.00887	2.44858e-08			0.00887	-1.5883e-07
0.00888	2.42813e-08			0.00888	-1.57792e-07
0.00889	2.40005e-08			0.00889	-1.57404e-07
0.0089	2.40127e-08			0.0089	-1.55885e-07
0.00891	2.45865e-08			0.00891	-1.55406e-07
0.00892	2.48795e-08			0.00892	-1.54688e-07
0.00893	2.48428e-08			0.00893	-1.54466e-07
0.00894	2.41134e-08			0.00894	-1.52403e-07
0.00895	2.462e-08			0.00895	-1.52503e-07
0.00896	2.35244e-08			0.00896	-1.51322e-07
0.00897	2.33657e-08			0.00897	-1.5153e-07
0.00898	2.35733e-08			0.00898	-1.51252e-07
0.00899	2.31277e-08			0.00899	-1.51774e-07
0.009	2.27157e-08			0.009	-1.51835e-07
0.00901	2.31246e-08			0.00901	-1.52235e-07
0.00902	2.32986e-08			0.00902	-1.51801e-07
0.00903	2.28896e-08			0.00903	-1.53053e-07
0.00904	2.32436e-08			0.00904	-1.53834e-07
0.00905	2.33566e-08			0.00905	-1.54774e-07
0.00906	2.36587e-08			0.00906	-1.5546e-07
0.00907	2.33047e-08			0.00907	-1.56642e-07
0.00908	2.35458e-08			0.00908	-1.56788e-07
0.00909	2.36557e-08			0.00909	-1.58415e-07
0.0091	2.40127e-08			0.0091	-1.58302e-07
0.00911	2.41775e-08			0.00911	-1.59028e-07
0.00912	2.38571e-08			0.00912	-1.58473e-07
0.00913	2.40829e-08			0.00913	-1.58442e-07
0.00914	2.4321e-08			0.00914	-1.58412e-07
0.00915	2.47879e-08			0.00915	-1.58186e-07
0.00916	2.45926e-08			0.00916	-1.58235e-07
0.00917	2.46872e-08			0.00917	-1.58491e-07
0.00918	2.42355e-08			0.00918	-1.58128e-07
0.00919	2.46231e-08			0.00919	-1.58238e-07
0.0092	2.54715e-08			0.0092	-1.58055e-07
0.00921	2.50534e-08			0.00921	-1.57725e-07
0.00922	2.4733e-08			0.00922	-1.57813e-07
0.00923	2.51266e-08			0.00923	-1.56577e-07
0.00924	2.53067e-08			0.00924	-1.56187e-07
0.00925	2.53708e-08			0.00925	-1.55589e-07
0.00926	2.54563e-08			0.00926	-1.54316e-07
0.00927	2.56058e-08			0.00927	-1.53318e-07
0.00928	2.58499e-08			0.00928	-1.52174e-07
0.00929	2.6561e-08			0.00929	-1.52253e-07
0.0093	2.69059e-08			0.0093	-1.51041e-07
0.00931	2.68265e-08			0.00931	-1.5052e-07
0.00932	2.67533e-08			0.00932	-1.49937e-07
0.00933	2.65824e-08			0.00933	-1.49256e-07
0.00934	2.63687e-08			0.00934	-1.49653e-07
0.00935	2.69547e-08			0.00935	-1.4968e-07
0.00936	2.63627e-08			0.00936	-1.49113e-07
0.00937	2.66831e-08			0.00937	-1.47898e-07
0.00938	2.68479e-08			0.00938	-1.4769e-07
0.00939	2.61277e-08			0.00939	-1.48035e-07
0.0094	2.6442e-08			0.0094	-1.47047e-07
0.00941	2.59812e-08			0.00941	-1.46421e-07
0.00942	2.62711e-08			0.00942	-1.45341e-07
0.00943	2.54715e-08			0.00943	-1.45554e-07
0.00944	2.58682e-08			0.00944	-1.45606e-07
0.00945	2.56699e-08			0.00945	-1.45121e-07
0.00946	2.55844e-08			0.00946	-1.44498e-07
0.00947	2.56119e-08			0.00947	-1.44483e-07
0.00948	2.55264e-08			0.00948	-1.43604e-07
0.00949	2.51205e-08			0.00949	-1.44007e-07
0.0095	2.52396e-08			0.0095	-1.43921e-07
0.00951	2.4852e-08			0.00951	-1.39811e-07
0.00952	2.22213e-08			0.00952	-1.26504e-07
0.00953	1.82203e-08			0.00953	-1.08343e-07
0.00954	1.62366e-08			0.00954	-8.97297e-08
0.00955	1.35357e-08			0.00955	-7.48275e-08
0.00956	1.14727e-08			0.00956	-6.14879e-08
0.00957	9.24176e-09			0.00957	-5.09193e-08
0.00958	7.37098e-09			0.00958	-4.1834e-08
0.00959	6.32724e-09			0.00959	-3.52664e-08
0.0096	5.63142e-09			0.0096	-2.82319e-08
0.00961	3.84914e-09			0.00961	-2.32818e-08
0.00962	3.77285e-09			0.00962	-1.90397e-08
0.00963	2.68333e-09			0.00963	-1.56979e-08
0.00964	2.45445e-09			0.00964	-1.2292e-08
0.00965	2.03024e-09			0.00965	-1.07112e-08
0.00966	1.74031e-09			0.00966	-8.18119e-09
0.00967	1.96615e-09			0.00967	-7.15576e-09
0.00968	8.4917e-10			0.00968	-6.01132e-09
0.00969	9.1631e-10			0.00969	-4.69292e-09
0.0097	1.23981e-09			0.0097	-4.08255e-09
0.00971	3.0289e-10			0.00971	-2.83129e-09
0.00972	6.485e-11			0.00972	-2.07748e-09
0.00973	3.3036e-10			0.00973	-1.97067e-09
0.00974	3.8224e-10			0.00974	-1.48237e-09
0.00975	5.0431e-10			0.00975	-8.4454e-10
0.00976	6.0197e-10			0.00976	-4.8442e-10
0.00977	1.564e-10			0.00977	-3.715e-10
0.00978	8.621e-11			0.00978	-2.7994e-10
0.00979	-1.0606e-10			0.00979	-4.6e-10
0.0098	-1.6404e-10			0.0098	-5.302e-10
0.00981	-2.0982e-10			0.00981	-5.9734e-10
0.00982	-1.7015e-10			0.00982	-7.2551e-10
0.00983	-1.9151e-10			0.00983	-6.937e-11
0.00984	3.7919e-10			0.00984	-3.5014e-10
0.00985	-2.0372e-10			0.00985	1.7173e-10
0.00986	-6.1572e-10			0.00986	3.44e-11
0.00987	7.095e-11			0.00987	3.8536e-10
0.00988	1.0757e-10			0.00988	5.9594e-10
0.00989	-1.2742e-10			0.00989	1.168e-10
0.0099	1.9302e-10			0.0099	3.2127e-10
0.00991	-2.8306e-10			0.00991	3.5789e-10
0.00992	3.4562e-10			0.00992	2.877e-10
0.00993	-2.366e-11			0.00993	7.3632e-10
0.00994	4.6159e-10			0.00994	3.9757e-10
0.00995	-6.4013e-10			0.00995	-2.83e-10
0.00996	1.2894e-10			0.00996	3.3348e-10
0.00997	-3.9293e-10			0.00997	-1.3956e-10
0.00998	5.1042e-10			0.00998	1.5037e-10
0.00999	-2.4949e-10			0.00999	-5.28e-12
0.01	2.52e-12			0.01	1.2149e-10
0.01001	-6.6279e-10			0.01001	-4.5531e-10
0.01002	-2.19e-11			0.01002	-1.5623e-10
0.01003	-6.2311e-10			0.01003	-4.4005e-10
0.01004	-2.8e-11			0.01004	-4.6141e-10
0.01005	-3.8507e-10			0.01005	-4.6751e-10
0.01006	-1.0125e-10			0.01006	-2.5694e-10
0.01007	-5.3461e-10			0.01007	-6.7199e-10
0.01008	-4.1559e-10			0.01008	-3.6375e-10
0.01009	-7.9707e-10			0.01009	3.299e-11
0.0101	3.1991e-10			0.0101	1.5811e-10
0.01011	-6.9941e-10			0.01011	-2.722e-10
0.01012	-1.4703e-10			0.01012	-6.842e-10
0.01013	-2.5079e-10			0.01013	-5.7128e-10
0.01014	-4.5221e-10			0.01014	-6.6589e-10
0.01015	-5.8039e-10			0.01015	-1.32814e-09
0.01016	-4.1559e-10			0.01016	-1.38917e-09
0.01017	-7.2077e-10			0.01017	-1.38612e-09
0.01018	-1.5313e-10			0.01018	-1.57228e-09
0.01019	1.1543e-10			0.01019	-1.63943e-09
0.0102	-1.3482e-10			0.0102	-1.52956e-09
0.01021	-4.8273e-10			0.01021	-1.71267e-09
0.01022	-5.6818e-10			0.01022	-1.74319e-09
0.01023	-6.811e-10			0.01023	-1.4319e-09
0.01024	-3.2098e-10			0.01024	-1.55092e-09
0.01025	-1.9891e-10			0.01025	-1.07789e-09
0.01026	-6.9941e-10			0.01026	-1.28236e-09
0.01027	-8.2759e-10			0.01027	-9.1003e-10
0.01028	-4.7968e-10			0.01028	-5.9264e-10
0.01029	-2.4774e-10			0.01029	-6.8725e-10
0.0103	-2.5994e-10			0.0103	-5.7128e-10
0.01031	-8.9168e-10			0.01031	-5.8654e-10
0.01032	-4.326e-11			0.01032	-3.8817e-10
0.01033	-3.2098e-10			0.01033	-9.214e-11
0.01034	-5.8344e-10			0.01034	-5.0719e-10
0.01035	-5.5292e-10			0.01035	-7.9406e-10
0.01036	-6.2311e-10			0.01036	-5.8959e-10
0.01037	-6.1091e-10			0.01037	-2.7525e-10
0.01038	-1.1956e-10			0.01038	-4.5226e-10
0.01039	-1.3403e-09			0.01039	-9.9549e-10
0.0104	-4.4305e-10			0.0104	-4.3394e-10
0.01041	-4.8883e-10			0.01041	-3.4544e-10
0.01042	-2.8e-11			0.01042	-5.4076e-10
0.01043	-5.0409e-10			0.01043	-4.37e-10
0.01044	-4.0338e-10			0.01044	-4.7667e-10
0.01045	-1.1694e-09			0.01045	-8.3069e-10
0.01046	-2.8436e-10			0.01046	-1.6538e-10
0.01047	-3.8812e-10			0.01047	-7.688e-11
0.01048	-6.872e-10			0.01048	-2.4473e-10
0.01049	-9.9544e-10			0.01049	-1.4097e-10
0.0105	-4.7357e-10			0.0105	-1.7454e-10
0.01051	-6.6279e-10			0.01051	-9.519e-11
0.01052	-2.6605e-10			0.01052	-1.959e-10
0.01053	-1.05953e-09			0.01053	-2.9051e-10
0.01054	-8.398e-10			0.01054	-3.607e-10
0.01055	-7.1162e-10			0.01055	-4.492e-10
0.01056	-5.8039e-10			0.01056	1.5811e-10
0.01057	-3.515e-10			0.01057	-6.1095e-10
0.01058	-9.6187e-10			0.01058	-3.3323e-10
0.01059	-9.8628e-10			0.01059	7.571e-11
0.0106	-4.5831e-10			0.0106	-1.2266e-10
0.01061	-7.8791e-10			0.01061	8.57e-12
0.01062	-5.8039e-10			0.01062	-2.1116e-10
0.01063	-7.635e-10			0.01063	1.0928e-10
0.01064	-8.2759e-10			0.01064	9.097e-11
0.01065	9.712e-11			0.01065	3.9006e-10
0.01066	-3.59e-12			0.01066	-9.214e-11
0.01067	-5.926e-10			0.01067	8.487e-11
0.01068	-3.8812e-10			0.01068	-3.415e-11
0.01069	-6.1396e-10			0.01069	1.468e-11
0.0107	-1.8365e-10			0.0107	-2.9356e-10
0.01071	1.167e-11			0.01071	-3.2103e-10
0.01072	-9.8628e-10			0.01072	-7.2692e-10
0.01073	-9.1304e-10			0.01073	-7.3303e-10
0.01074	-2.1111e-10			0.01074	-6.2926e-10
0.01075	-6.2617e-10			0.01075	-1.09009e-09
0.01076	-8.599e-11			0.01076	-5.53054e-09
0.01077	9.5774e-10			0.01077	-2.03961e-08
0.01078	2.93229e-09			0.01078	-4.04284e-08
0.01079	5.60571e-09			0.01079	-5.87182e-08
0.0108	7.05229e-09			0.0108	-7.43254e-08
0.01081	8.46225e-09			0.01081	-8.69509e-08
0.01082	9.08482e-09			0.01082	-9.71166e-08
0.01083	9.9546e-09			0.01083	-1.05592e-07
0.01084	1.08152e-08			0.01084	-1.1338e-07
0.01085	1.08518e-08			0.01085	-1.18879e-07
0.01086	1.09556e-08			0.01086	-1.23039e-07
0.01087	1.10746e-08			0.01087	-1.26405e-07
0.01088	1.13493e-08			0.01088	-1.29839e-07
0.01089	1.14103e-08			0.01089	-1.34432e-07
0.0109	1.14988e-08			0.0109	-1.37877e-07
0.01091	1.09098e-08			0.01091	-1.39858e-07
0.01092	1.14561e-08			0.01092	-1.39485e-07
0.01093	1.16942e-08			0.01093	-1.38945e-07
0.01094	1.19749e-08			0.01094	-1.38759e-07
0.01095	1.13127e-08			0.01095	-1.39934e-07
0.01096	1.13859e-08			0.01096	-1.42031e-07
0.01097	1.16057e-08			0.01097	-1.4543e-07
0.01098	1.17094e-08			0.01098	-1.48638e-07
0.01099	1.16636e-08			0.01099	-1.50707e-07
0.011	1.13646e-08			0.011	-1.52694e-07
0.01101	1.16362e-08			0.01101	-1.51882e-07
0.01102	1.1746e-08			0.01102	-1.50912e-07
0.01103	1.23717e-08			0.01103	-1.49541e-07
0.01104	1.21031e-08			0.01104	-1.4724e-07
0.01105	1.2274e-08			0.01105	-1.45369e-07
0.01106	1.16728e-08			0.01106	-1.43688e-07
0.01107	1.24419e-08			0.01107	-1.43584e-07
0.01108	1.1569e-08			0.01108	-1.43972e-07
0.01109	1.22893e-08			0.01109	-1.45681e-07
0.0111	1.15843e-08			0.0111	-1.47246e-07
0.01111	1.16453e-08			0.01111	-1.49297e-07
0.01112	1.17338e-08			0.01112	-1.51171e-07
0.01113	1.19597e-08			0.01113	-1.52148e-07
0.01114	1.18101e-08			0.01114	-1.52859e-07
0.01115	1.24815e-08			0.01115	-1.52843e-07
0.01116	1.25609e-08			0.01116	-1.52178e-07
0.01117	1.32598e-08			0.01117	-1.50469e-07
0.01118	1.27379e-08			0.01118	-1.49694e-07
0.01119	1.34917e-08			0.01119	-1.4771e-07
0.0112	1.29668e-08			0.0112	-1.46676e-07
0.01121	1.38335e-08			0.01121	-1.45635e-07
0.01122	1.35955e-08			0.01122	-1.44814e-07
0.01123	1.3217e-08			0.01123	-1.44729e-07
0.01124	1.29576e-08			0.01124	-1.44701e-07
0.01125	1.26646e-08			0.01125	-1.45479e-07
0.01126	1.25548e-08			0.01126	-1.46752e-07
0.01127	1.26616e-08			0.01127	-1.48723e-07
0.01128	1.26677e-08			0.01128	-1.49935e-07
0.01129	1.21855e-08			0.01129	-1.51598e-07
0.0113	1.25944e-08			0.0113	-1.52718e-07
0.01131	1.27409e-08			0.01131	-1.53088e-07
0.01132	1.26372e-08			0.01132	-1.53728e-07
0.01133	1.27654e-08			0.01133	-1.53698e-07
0.01134	1.30583e-08			0.01134	-1.53054e-07
0.01135	1.34581e-08			0.01135	-1.52883e-07
0.01136	1.38274e-08			0.01136	-1.52141e-07
0.01137	1.34947e-08			0.01137	-1.51952e-07
0.01138	1.38152e-08			0.01138	-1.50136e-07
0.01139	1.4096e-08			0.01139	-1.49999e-07
0.0114	1.42577e-08			0.0114	-1.49108e-07
0.01141	1.41753e-08			0.01141	-1.49157e-07
0.01142	1.3983e-08			0.01142	-1.47909e-07
0.01143	1.39739e-08			0.01143	-1.47524e-07
0.01144	1.37633e-08			0.01144	-1.46462e-07
0.01145	1.39739e-08			0.01145	-1.46148e-07
0.01146	1.44652e-08			0.01146	-1.45772e-07
0.01147	1.45476e-08			0.01147	-1.45672e-07
0.01148	1.38091e-08			0.01148	-1.44954e-07
0.01149	1.36351e-08			0.01149	-1.45131e-07
0.0115	1.40807e-08			0.0115	-1.45324e-07
0.01151	1.37297e-08			0.01151	-1.45864e-07
0.01152	1.30736e-08			0.01152	-1.46035e-07
0.01153	1.37114e-08			0.01153	-1.47027e-07
0.01154	1.36473e-08			0.01154	-1.47326e-07
0.01155	1.42302e-08			0.01155	-1.48565e-07
0.01156	1.38793e-08			0.01156	-1.49193e-07
0.01157	1.40197e-08			0.01157	-1.50326e-07
0.01158	1.40502e-08			0.01158	-1.50176e-07
0.01159	1.37175e-08			0.01159	-1.5093e-07
0.0116	1.41326e-08			0.0116	-1.50844e-07
0.01161	1.39861e-08			0.01161	-1.51302e-07
0.01162	1.35985e-08			0.01162	-1.50298e-07
0.01163	1.3919e-08			0.01163	-1.50567e-07
0.01164	1.38488e-08			0.01164	-1.50225e-07
0.01165	1.4508e-08			0.01165	-1.49975e-07
0.01166	1.46239e-08			0.01166	-1.50103e-07
0.01167	1.37358e-08			0.01167	-1.50255e-07
0.01168	1.41478e-08			0.01168	-1.50823e-07
0.01169	1.39373e-08			0.01169	-1.5017e-07
0.0117	1.3864e-08			0.0117	-1.50274e-07
0.01171	1.46026e-08			0.01171	-1.50185e-07
0.01172	1.36809e-08			0.01172	-1.49364e-07
0.01173	1.38457e-08			0.01173	-1.49236e-07
0.01174	1.44011e-08			0.01174	-1.47994e-07
0.01175	1.41234e-08			0.01175	-1.47014e-07
0.01176	1.45324e-08			0.01176	-1.46123e-07
0.01177	1.42821e-08			0.01177	-1.45269e-07
0.01178	1.38762e-08			0.01178	-1.44689e-07
0.01179	1.43554e-08			0.01179	-1.4276e-07
0.0118	1.43096e-08			0.0118	-1.42333e-07
0.01181	1.39983e-08			0.01181	-1.41176e-07
0.01182	1.46972e-08			0.01182	-1.40428e-07
0.01183	1.44286e-08			0.01183	-1.40377e-07
0.01184	1.46331e-08			0.01184	-1.39443e-07
0.01185	1.46941e-08			0.01185	-1.3918e-07
0.01186	1.43157e-08			0.01186	-1.38085e-07
0.01187	1.43493e-08			0.01187	-1.37834e-07
0.01188	1.42699e-08			0.01188	-1.37264e-07
0.01189	1.43767e-08			0.01189	-1.37087e-07
0.0119	1.39617e-08			0.0119	-1.36519e-07
0.01191	1.46544e-08			0.01191	-1.3568e-07
0.01192	1.40258e-08			0.01192	-1.35079e-07
0.01193	1.4569e-08			0.01193	-1.35219e-07
0.01194	1.38671e-08			0.01194	-1.34905e-07
0.01195	1.37267e-08			0.01195	-1.34761e-07
0.01196	1.40929e-08			0.01196	-1.33583e-07
0.01197	1.3806e-08			0.01197	-1.34087e-07
0.01198	1.35222e-08			0.01198	-1.3383e-07
0.01199	1.36107e-08			0.01199	-1.33101e-07
0.012	1.32414e-08			0.012	-1.3318e-07
0.01201	1.33696e-08			0.01201	-1.29399e-07
0.01202	1.16697e-08			0.01202	-1.17186e-07
0.01203	1.01774e-08			0.01203	-9.98938e-08
0.01204	8.03194e-09			0.01204	-8.40913e-08
0.01205	7.06145e-09			0.01205	-6.92196e-08
0.01206	5.6698e-09			0.01206	-5.75188e-08
0.01207	5.52942e-09			0.01207	-4.78902e-08
0.01208	3.67389e-09			0.01208	-3.97296e-08
0.01209	3.09709e-09			0.01209	-3.29209e-08
0.0121	2.42568e-09			0.0121	-2.80044e-08
0.01211	2.45926e-09			0.01211	-2.25995e-08
0.01212	1.43689e-09			0.01212	-1.83971e-08
0.01213	1.65967e-09			0.01213	-1.55253e-08
0.01214	1.00963e-09			0.01214	-1.36851e-08
0.01215	7.0444e-10			0.01215	-1.11459e-08
0.01216	7.2275e-10			0.01216	-9.3484e-09
0.01217	3.5958e-10			0.01217	-7.51729e-09
0.01218	5.44e-11			0.01218	-6.83978e-09
0.01219	1.8563e-10			0.01219	-6.07071e-09
0.0122	-4.631e-11			0.0122	-5.38405e-09
0.01221	6.0983e-10			0.01221	-3.91611e-09
0.01222	-6.1091e-10			0.01222	-3.93747e-09
0.01223	-3.6676e-10			0.01223	-3.54378e-09
0.01224	-2.9351e-10			0.01224	-3.33015e-09
0.01225	-1.5008e-10			0.01225	-3.09821e-09
0.01226	-3.7286e-10			0.01226	-2.07584e-09
0.01227	-3.8507e-10			0.01227	-1.79812e-09
0.01228	-5.2851e-10			0.01228	-2.88153e-09
0.01229	4.5114e-10			0.01229	-2.20402e-09
0.0123	-5.102e-10			0.0123	-1.3495e-09
0.01231	-4.4305e-10			0.01231	-1.44716e-09
0.01232	-3.8202e-10			0.01232	-1.70351e-09
0.01233	-3.6065e-10			0.01233	-1.43495e-09
0.01234	-6.872e-10			0.01234	-2.08194e-09
0.01235	-1.4092e-10			0.01235	-1.22132e-09
0.01236	-9.9544e-10			0.01236	-1.78897e-09
0.01237	-4.1559e-10			0.01237	-1.89578e-09
0.01238	-7.5129e-10			0.01238	-2.05143e-09
0.01239	-3.3014e-10			0.01239	-1.63637e-09
0.0124	-7.5434e-10			0.0124	-1.28541e-09
0.01241	-3.8812e-10			0.01241	-1.44411e-09
0.01242	-9.344e-10			0.01242	-1.2732e-09
0.01243	-3.3014e-10			0.01243	-1.18165e-09
0.01244	-5.3766e-10			0.01244	-1.23048e-09
0.01245	-7.0857e-10			0.01245	-1.3486e-10
0.01246	-9.3135e-10			0.01246	-4.6751e-10
0.01247	-7.2077e-10			0.01247	-4.37e-10
0.01248	-8.3064e-10			0.01248	-4.9193e-10
0.01249	-4.9188e-10			0.01249	-3.63e-12
0.0125	6.84e-12			0.0125	-3.58e-12
0.01251	-5.6691e-10			0.01251	-2.874e-10
0.01252	-2.8919e-10			0.01252	-2.7214e-10
0.01253	-4.8451e-10			0.01253	-3.0571e-10
0.01254	-5.3028e-10			0.01254	-8.1232e-10
0.01255	-7.134e-10			0.01255	-5.8648e-10
0.01256	-5.37e-12			0.01256	-5.1019e-10
0.01257	-3.8685e-10			0.01257	-7.5739e-10
0.01258	-6.03e-11			0.01258	-5.0713e-10
0.01259	-5.2723e-10			0.01259	-7.2687e-10
0.0126	-5.9132e-10			0.0126	-5.546e-11
0.01261	6.483e-11			0.01261	-3.7896e-10
0.01262	-5.5775e-10			0.01262	-5.2545e-10
0.01263	-3.9295e-10			0.01263	-4.5525e-10
0.01264	-5.7911e-10			0.01264	-5.5902e-10
0.01265	-3.136e-10			0.01265	-8.7641e-10
0.01266	-2.7088e-10			0.01266	-9.68e-12
0.01267	-2.9834e-10			0.01267	-6.933e-10
0.01268	-5.0892e-10			0.01268	-3.4539e-10
0.01269	-1.0913e-10			0.01269	-5.8953e-10
0.0127	-1.043e-09			0.0127	-8.581e-10
0.01271	-5.0282e-10			0.01271	-9.6186e-10
0.01272	-2.9224e-10			0.01272	-4.6746e-10
0.01273	-7.8969e-10			0.01273	-1.57833e-09
0.01274	-8.2021e-10			0.01274	-1.00459e-09
0.01275	-1.0608e-10			0.01275	-9.7407e-10
0.01276	-5.4554e-10			0.01276	-1.05036e-09
0.01277	-5.3639e-10			0.01277	-6.5362e-10
0.01278	-9.9417e-10			0.01278	-9.2524e-10
0.01279	-7.5307e-10			0.01279	-1.09004e-09
0.0128	-3.6243e-10			0.0128	-6.5973e-10
0.01281	-1.8237e-10			0.01281	-6.3531e-10
0.01282	-4.6009e-10			0.01282	-6.5057e-10
0.01283	-4.3568e-10			0.01283	-4.0642e-10
0.01284	-2.5257e-10			0.01284	-8.6725e-10
0.01285	-1.9458e-10			0.01285	-4.3694e-10
0.01286	-4.3568e-10			0.01286	1.778e-11
0.01287	-5.8522e-10			0.01287	-2.9656e-10
0.01288	1.4112e-10			0.01288	-1.9585e-10
0.01289	-4.4483e-10			0.01289	-5.3765e-10
0.0129	4.041e-11			0.0129	-1.6533e-10
0.01291	-4.0211e-10			0.01291	-6.5667e-10
0.01292	-6.0658e-10			0.01292	-4.7356e-10
0.01293	-8.5073e-10			0.01293	-9.466e-10
0.01294	-1.6101e-10			0.01294	-8.703e-10
0.01295	-3.3191e-10			0.01295	-6.9025e-10
0.01296	-3.5633e-10			0.01296	-4.8882e-10
0.01297	1.7164e-10			0.01297	-3.1792e-10
0.01298	-2.8919e-10			0.01298	-7.3297e-10
0.01299	-9.082e-11			0.01299	-7.2382e-10
0.013	2.9066e-10			0.013	-7.4213e-10
0.01301	-1.7627e-10			0.01301	-7.2687e-10
0.01302	2.4489e-10			0.01302	-4.5525e-10
0.01303	1.7774e-10			0.01303	-1.05647e-09
0.01304	6.9046e-10			0.01304	-6.9635e-10
0.01305	-2.312e-10			0.01305	-8.2453e-10
0.01306	1.9606e-10			0.01306	-8.1537e-10
0.01307	-2.4951e-10			0.01307	-1.16328e-09
0.01308	4.0969e-10			0.01308	-6.8414e-10
0.01309	1.1976e-10			0.01309	-1.38607e-09
0.0131	3.431e-11			0.0131	-1.7143e-10
0.01311	3.2118e-10			0.01311	-7.6959e-10
0.01312	-6.946e-11			0.01312	-5.7733e-10
0.01313	2.1132e-10			0.01313	-1.21822e-09
0.01314	-9.387e-11			0.01314	-1.7143e-10
0.01315	-2.5562e-10			0.01315	-9.4965e-10
0.01316	-3.4412e-10			0.01316	-7.6044e-10
0.01317	7.398e-11			0.01317	-1.16633e-09
0.01318	-2.7088e-10			0.01318	-1.37996e-09
0.01319	-1.0303e-10			0.01319	-9.3439e-10
0.0132	1.3197e-10			0.0132	-8.8556e-10
0.01321	-1.757e-11			0.01321	-1.13276e-09
0.01322	-5.725e-11			0.01322	-6.109e-10
0.01323	-4.1126e-10			0.01323	-6.8414e-10
0.01324	2.1742e-10			0.01324	-3.105e-11
0.01325	-1.6406e-10			0.01325	-1.6227e-10
0.01326	1.5943e-10			0.01326	-4.62713e-09
0.01327	1.2581e-09			0.01327	-1.81468e-08
0.01328	2.92136e-09			0.01328	-3.6168e-08
0.01329	3.67517e-09			0.01329	-5.33316e-08
0.0133	5.46965e-09			0.0133	-6.63234e-08
0.01331	5.57342e-09			0.01331	-7.88878e-08
0.01332	6.72091e-09			0.01332	-8.73109e-08
0.01333	7.4442e-09			0.01333	-9.47361e-08
0.01334	7.64868e-09			0.01334	-1.01154e-07
0.01335	7.70361e-09			0.01335	-1.05955e-07
0.01336	8.57949e-09			0.01336	-1.09922e-07
0.01337	8.52761e-09			0.01337	-1.12977e-07
0.01338	9.2631e-09			0.01338	-1.15824e-07
0.01339	8.40248e-09			0.01339	-1.18595e-07
0.0134	8.93045e-09			0.0134	-1.21699e-07
0.01341	8.62527e-09			0.01341	-1.22966e-07
0.01342	9.43706e-09			0.01342	-1.23475e-07
0.01343	9.01591e-09			0.01343	-1.23539e-07
0.01344	9.41875e-09			0.01344	-1.2281e-07
0.01345	8.9213e-09			0.01345	-1.23884e-07
0.01346	9.35771e-09			0.01346	-1.25371e-07
0.01347	9.47063e-09			0.01347	-1.28239e-07
0.01348	9.05558e-09			0.01348	-1.30965e-07
0.01349	9.17155e-09			0.01349	-1.33879e-07
0.0135	9.31804e-09			0.0135	-1.34657e-07
0.01351	9.50115e-09			0.01351	-1.35008e-07
0.01352	9.80939e-09			0.01352	-1.33888e-07
0.01353	1.01817e-08			0.01353	-1.32356e-07
0.01354	1.01329e-08			0.01354	-1.30513e-07
0.01355	1.03404e-08			0.01355	-1.29005e-07
0.01356	1.00078e-08			0.01356	-1.27714e-07
0.01357	1.0435e-08			0.01357	-1.27644e-07
0.01358	1.0078e-08			0.01358	-1.27177e-07
0.01359	9.56829e-09			0.01359	-1.2866e-07
0.0136	9.95282e-09			0.0136	-1.29936e-07
0.01361	9.86737e-09			0.01361	-1.32237e-07
0.01362	1.02946e-08			0.01362	-1.33669e-07
0.01363	9.86737e-09			0.01363	-1.35313e-07
0.01364	9.73004e-09			0.01364	-1.35906e-07
0.01365	9.78802e-09			0.01365	-1.36101e-07
0.01366	1.00719e-08			0.01366	-1.35759e-07
0.01367	1.02885e-08			0.01367	-1.34889e-07
0.01368	1.03068e-08			0.01368	-1.33757e-07
0.01369	1.0377e-08			0.01369	-1.32277e-07
0.0137	1.04106e-08			0.0137	-1.30772e-07
0.01371	1.02855e-08			0.01371	-1.2942e-07
0.01372	1.09355e-08			0.01372	-1.28453e-07
0.01373	1.07188e-08			0.01373	-1.28459e-07
0.01374	1.07036e-08			0.01374	-1.28145e-07
0.01375	1.0142e-08			0.01375	-1.2877e-07
0.01376	1.07951e-08			0.01376	-1.30312e-07
0.01377	1.03343e-08			0.01377	-1.3184e-07
0.01378	9.7453e-09			0.01378	-1.33821e-07
0.01379	1.03252e-08			0.01379	-1.35979e-07
0.0138	1.05937e-08			0.0138	-1.3683e-07
0.01381	9.77887e-09			0.01381	-1.39098e-07
0.01382	1.01451e-08			0.01382	-1.39018e-07
0.01383	1.00139e-08			0.01383	-1.39144e-07
0.01384	9.87042e-09			0.01384	-1.38851e-07
0.01385	1.06883e-08			0.01385	-1.38085e-07
0.01386	1.02885e-08			0.01386	-1.37663e-07
0.01387	1.06181e-08			0.01387	-1.36516e-07
0.01388	1.00505e-08			0.01388	-1.35237e-07
0.01389	1.114e-08			0.01389	-1.34901e-07
0.0139	1.00535e-08			0.0139	-1.34673e-07
0.01391	9.94062e-09			0.01391	-1.33788e-07
0.01392	1.05144e-08			0.01392	-1.32988e-07
0.01393	9.9925e-09			0.01393	-1.32777e-07
0.01394	1.03923e-08			0.01394	-1.31749e-07
0.01395	1.04442e-08			0.01395	-1.31676e-07
0.01396	1.02061e-08			0.01396	-1.30754e-07
0.01397	1.03496e-08			0.01397	-1.30357e-07
0.01398	1.05998e-08			0.01398	-1.29649e-07
0.01399	1.05083e-08			0.01399	-1.29387e-07
0.014	1.03831e-08			0.014	-1.29118e-07
0.01401	9.95588e-09			0.01401	-1.30525e-07
0.01402	1.01726e-08			0.01402	-1.29921e-07
0.01403	1.11247e-08			0.01403	-1.30955e-07
0.01404	9.99555e-09			0.01404	-1.31413e-07
0.01405	1.04198e-08			0.01405	-1.32738e-07
0.01406	9.78192e-09			0.01406	-1.33586e-07
0.01407	1.0255e-08			0.01407	-1.34084e-07
0.01408	9.96503e-09			0.01408	-1.34822e-07
0.01409	1.01573e-08			0.01409	-1.35051e-07
0.0141	9.71478e-09			0.0141	-1.35704e-07
0.01411	9.98945e-09			0.01411	-1.36183e-07
0.01412	9.66595e-09			0.01412	-1.35518e-07
0.01413	9.89789e-09			0.01413	-1.34547e-07
0.01414	1.00413e-08			0.01414	-1.3466e-07
0.01415	9.32414e-09			0.01415	-1.34792e-07
0.01416	9.63238e-09			0.01416	-1.34337e-07
0.01417	9.45842e-09			0.01417	-1.3441e-07
0.01418	9.58355e-09			0.01418	-1.33962e-07
0.01419	9.47063e-09			0.01419	-1.34694e-07
0.0142	9.97113e-09			0.0142	-1.34114e-07
0.01421	9.33635e-09			0.01421	-1.34236e-07
0.01422	9.9223e-09			0.01422	-1.326e-07
0.01423	9.96503e-09			0.01423	-1.3279e-07
0.01424	9.94977e-09			0.01424	-1.3235e-07
0.01425	9.68121e-09			0.01425	-1.3166e-07
0.01426	9.54388e-09			0.01426	-1.31642e-07
0.01427	9.86432e-09			0.01427	-1.30467e-07
0.01428	9.8399e-09			0.01428	-1.29637e-07
0.01429	9.61102e-09			0.01429	-1.29024e-07
0.0143	1.02367e-08			0.0143	-1.28151e-07
0.01431	9.57745e-09			0.01431	-1.26628e-07
0.01432	9.97113e-09			0.01432	-1.26457e-07
0.01433	1.00017e-08			0.01433	-1.25889e-07
0.01434	9.88873e-09			0.01434	-1.25294e-07
0.01435	9.71173e-09			0.01435	-1.25062e-07
0.01436	1.01878e-08			0.01436	-1.24388e-07
0.01437	1.00291e-08			0.01437	-1.24046e-07
0.01438	1.00719e-08			0.01438	-1.23851e-07
0.01439	1.04808e-08			0.01439	-1.23213e-07
0.0144	9.81854e-09			0.0144	-1.22618e-07
0.01441	1.05327e-08			0.01441	-1.22017e-07
0.01442	9.83075e-09			0.01442	-1.21617e-07
0.01443	1.07097e-08			0.01443	-1.2119e-07
0.01444	9.76971e-09			0.01444	-1.20494e-07
0.01445	1.01726e-08			0.01445	-1.20741e-07
0.01446	9.90094e-09			0.01446	-1.19954e-07
0.01447	9.92536e-09			0.01447	-1.19151e-07
0.01448	1.01054e-08			0.01448	-1.18675e-07
0.01449	1.01695e-08			0.01449	-1.18525e-07
0.0145	9.91925e-09			0.0145	-1.18046e-07
0.01451	9.42485e-09			0.01451	-1.14826e-07
0.01452	8.72903e-09			0.01452	-1.03055e-07
0.01453	7.30076e-09			0.01453	-8.85866e-08
0.01454	6.47677e-09			0.01454	-7.3663e-08
0.01455	5.24992e-09			0.01455	-6.17242e-08
0.01456	4.48085e-09			0.01456	-5.10031e-08
0.01457	3.27843e-09			0.01457	-4.22931e-08
0.01458	2.49715e-09			0.01458	-3.4282e-08
0.01459	2.54903e-09			0.01459	-2.9396e-08
0.0146	2.35677e-09			0.0146	-2.43146e-08
0.01461	1.80743e-09			0.01461	-1.96514e-08
0.01462	1.29167e-09			0.01462	-1.6096e-08
0.01463	1.50225e-09			0.01463	-1.38834e-08
0.01464	1.60296e-09			0.01464	-1.10208e-08
0.01465	8.1558e-10			0.01465	-9.94651e-09
0.01466	9.1324e-10			0.01466	-7.45315e-09
0.01467	5.5617e-10			0.01467	-6.28429e-09
0.01468	7.4234e-10			0.01468	-5.77463e-09
0.01469	6.1111e-10			0.01469	-4.72174e-09
0.0147	7.9422e-10			0.0147	-4.06864e-09
0.01471	-8.42e-12			0.01471	-4.45928e-09
0.01472	6.5689e-10			0.01472	-3.5834e-09
0.01473	1.7774e-10			0.01473	-3.12867e-09
0.01474	7.7896e-10			0.01474	-3.34841e-09
0.01475	5.1345e-10			0.01475	-2.09715e-09
0.01476	4.6767e-10			0.01476	-2.34435e-09
0.01477	6.7214e-10			0.01477	-1.6882e-09
0.01478	1.8385e-10			0.01478	-2.21007e-09
0.01479	9.0714e-10			0.01479	-1.48373e-09
0.0148	4.9209e-10			0.0148	-1.75839e-09
0.01481	7.703e-11			0.01481	-1.82248e-09
0.01482	3.79e-12			0.01482	-1.65158e-09
0.01483	6.9351e-10			0.01483	-1.33419e-09
0.01484	3.7306e-10			0.01484	-1.45626e-09
0.01485	3.4865e-10			0.01485	-1.16939e-09
0.01486	8.314e-11			0.01486	-1.33419e-09
0.01487	3.578e-10			0.01487	-1.6821e-09
0.01488	1.2892e-10			0.01488	-1.18464e-09
0.01489	6.2942e-10			0.01489	-1.08393e-09
0.0149	-1.3965e-10			0.0149	-1.26399e-09
0.01491	2.2963e-10			0.01491	-1.32198e-09
0.01492	1.0755e-10			0.01492	-1.55697e-09
0.01493	-5.37e-12			0.01493	-1.28536e-09
0.01494	7.703e-11			0.01494	-1.26399e-09
0.01495	3.2118e-10			0.01495	-1.08699e-09
0.01496	-1.7017e-10			0.01496	-1.84995e-09
0.01497	4.2189e-10			0.01497	-1.27315e-09
0.01498	2.7846e-10			0.01498	-1.40438e-09
0.01499	-3.588e-11			0.01499	-1.52035e-09
0.015	5.08e-12			0.015	7.234e-11
0.01501	1.728e-11			0.01501	2.7376e-10
0.01502	9.663e-11			0.01502	-2.42e-10
0.01503	-2.2076e-10			0.01503	2.0357e-10
0.01504	7.222e-11			0.01504	2.7071e-10
0.01505	2.02e-12			0.01505	3.0428e-10
0.01506	-2.5738e-10			0.01506	-4.2511e-10
0.01507	3.9266e-10			0.01507	-2.359e-10
0.01508	-6.512e-11			0.01508	-1.7181e-10
0.01509	2.4922e-10			0.01509	-1.1993e-10
0.0151	2.0955e-10			0.0151	-2.1759e-10
0.01511	4.3539e-10			0.01511	4.111e-10
0.01512	6.917e-11			0.01512	-6.499e-11
0.01513	2.3702e-10			0.01513	1.7916e-10
0.01514	-1.1395e-10			0.01514	2.1883e-10
0.01515	-7.732e-11			0.01515	4.3856e-10
0.01516	6.917e-11			0.01516	4.0499e-10
0.01517	1.5767e-10			0.01517	7.539e-11
0.01518	3.254e-11			0.01518	2.7681e-10
0.01519	-2.6654e-10			0.01519	2.351e-11
0.0152	-2.8485e-10			0.0152	1.1812e-10
0.01521	-1.4446e-10			0.01521	8.455e-11
0.01522	-3.0926e-10			0.01522	2.6461e-10
0.01523	2.339e-11			0.01523	-3.142e-11
0.01524	-6.2666e-10			0.01524	-4.4953e-10
0.01525	3.865e-11			0.01525	6.318e-11
0.01526	-6.7549e-10			0.01526	-2.6947e-10
0.01527	-4.986e-11			0.01527	-5.1056e-10
0.01528	-9.1048e-10			0.01528	-4.8615e-10
0.01529	-3.8861e-10			0.01529	-1.7791e-10
0.0153	-5.9614e-10			0.0153	5.2e-12
0.01531	-4.4965e-10			0.01531	-2.6947e-10
0.01532	-4.6796e-10			0.01532	2.463e-10
0.01533	-8.2503e-10			0.01533	-1.9622e-10
0.01534	-9.7762e-10			0.01534	-4.1596e-10
0.01535	-4.7406e-10			0.01535	-1.1382e-10
0.01536	-5.1069e-10			0.01536	-1.0772e-10
0.01537	-5.0458e-10			0.01537	2.2798e-10
0.01538	-2.6349e-10			0.01538	-2.2064e-10
0.01539	-6.8464e-10			0.01539	5.3012e-10
0.0154	-5.6867e-10			0.0154	5.2096e-10
0.01541	-3.8861e-10			0.01541	6.644e-10
0.01542	-6.8159e-10			0.01542	9.4517e-10
0.01543	-1.3531e-10			0.01543	1.0001e-09
0.01544	-4.8627e-10			0.01544	5.881e-10
0.01545	-2.5433e-10			0.01545	5.7284e-10
0.01546	-3.4589e-10			0.01546	3.9889e-10
0.01547	-5.4426e-10			0.01547	6.2778e-10
0.01548	-8.6165e-10			0.01548	3.5921e-10
0.01549	5.696e-11			0.01549	2.3104e-10
0.0155	-9.1963e-10			0.0155	5.708e-11
0.01551	-9.6236e-10			0.01551	1.4558e-10
0.01552	-6.3886e-10			0.01552	2.046e-11
0.01553	-5.9309e-10			0.01553	-2.837e-11
0.01554	-3.9472e-10			0.01554	-2.0843e-10
0.01555	-2.0245e-10			0.01555	-6.3264e-10
0.01556	-5.5952e-10			0.01556	3.267e-11
0.01557	-7.7315e-10			0.01557	-4.4647e-10
0.01558	-2.9706e-10			0.01558	-2.1453e-10
0.01559	-2.1771e-10			0.01559	1.13e-11
0.0156	-8.4639e-10			0.0156	-6.7231e-10
0.01561	-9.2879e-10			0.01561	-1.8402e-10
0.01562	-5.0458e-10			0.01562	-2.1148e-10
0.01563	-5.8088e-10			0.01563	-2.8778e-10
0.01564	-2.3907e-10			0.01564	-9e-13
0.01565	-6.7854e-10			0.01565	-1.3213e-10
0.01566	-8.0672e-10			0.01566	-2.5726e-10
0.01567	-3.9166e-10			0.01567	1.13e-11
0.01568	-6.2666e-10			0.01568	5.1181e-10
0.01569	-2.5433e-10			0.01569	-4.058e-11
0.0157	-8.5249e-10			0.0157	-1.0772e-10
0.01571	-5.6257e-10			0.01571	-3.7933e-10
0.01572	-1.231e-10			0.01572	-5.7465e-10
0.01573	-4.527e-10			0.01573	-3.5797e-10
0.01574	-4.466e-10			0.01574	-4.8615e-10
0.01575	-7.1211e-10			0.01575	-4.7089e-10
0.01576	-3.765e-11			0.01576	-3.59293e-09
0.01577	1.63171e-09			0.01577	-1.48268e-08
0.01578	3.83515e-09			0.01578	-3.0199e-08
0.01579	5.4038e-09			0.01579	-4.38041e-08
0.0158	7.19219e-09			0.0158	-5.54591e-08
0.01581	7.7873e-09			0.01581	-6.45598e-08
0.01582	9.13316e-09			0.01582	-7.23206e-08
0.01583	9.47802e-09			0.01583	-7.77804e-08
0.01584	9.73133e-09			0.01584	-8.37895e-08
0.01585	1.10864e-08			0.01585	-8.78973e-08
0.01586	1.19744e-08			0.01586	-9.05615e-08
0.01587	1.2005e-08			0.01587	-9.29878e-08
0.01588	1.26458e-08			0.01588	-9.54231e-08
0.01589	1.25848e-08			0.01589	-9.78951e-08
0.0159	1.30426e-08			0.0159	-1.00611e-07
0.01591	1.34332e-08			0.01591	-1.02192e-07
0.01592	1.35522e-08			0.01592	-1.02091e-07
0.01593	1.38025e-08			0.01593	-1.01435e-07
0.01594	1.41962e-08			0.01594	-1.01725e-07
0.01595	1.4422e-08			0.01595	-1.01762e-07
0.01596	1.46875e-08			0.01596	-1.02955e-07
0.01597	1.43427e-08			0.01597	-1.04905e-07
0.01598	1.43579e-08			0.01598	-1.07631e-07
0.01599	1.46631e-08			0.01599	-1.10035e-07
0.016	1.47241e-08			0.016	-1.11967e-07
0.01601	1.4773e-08			0.01601	-1.11799e-07
0.01602	1.49592e-08			0.01602	-1.11287e-07
0.01603	1.51819e-08			0.01603	-1.09587e-07
0.01604	1.53193e-08			0.01604	-1.08027e-07
0.01605	1.59541e-08			0.01605	-1.06694e-07
0.01606	1.51545e-08			0.01606	-1.05827e-07
0.01607	1.50873e-08			0.01607	-1.05345e-07
0.01608	1.50385e-08			0.01608	-1.05509e-07
0.01609	1.49073e-08			0.01609	-1.06568e-07
0.0161	1.47394e-08			0.0161	-1.08677e-07
0.01611	1.4129e-08			0.01611	-1.10295e-07
0.01612	1.401e-08			0.01612	-1.11705e-07
0.01613	1.40863e-08			0.01613	-1.12535e-07
0.01614	1.47181e-08			0.01614	-1.13457e-07
0.01615	1.38544e-08			0.01615	-1.13756e-07
0.01616	1.43579e-08			0.01616	-1.13478e-07
0.01617	1.41596e-08			0.01617	-1.12571e-07
0.01618	1.44373e-08			0.01618	-1.11497e-07
0.01619	1.45105e-08			0.01619	-1.1035e-07
0.0162	1.44739e-08			0.0162	-1.09221e-07
0.01621	1.42145e-08			0.01621	-1.0807e-07
0.01622	1.45166e-08			0.01622	-1.06752e-07
0.01623	1.43518e-08			0.01623	-1.0626e-07
0.01624	1.46509e-08			0.01624	-1.0663e-07
0.01625	1.44709e-08			0.01625	-1.06398e-07
0.01626	1.48828e-08			0.01626	-1.07728e-07
0.01627	1.3949e-08			0.01627	-1.08433e-07
0.01628	1.46112e-08			0.01628	-1.10435e-07
0.01629	1.3949e-08			0.01629	-1.12144e-07
0.0163	1.40955e-08			0.0163	-1.14042e-07
0.01631	1.40772e-08			0.01631	-1.14281e-07
0.01632	1.42511e-08			0.01632	-1.15779e-07
0.01633	1.3772e-08			0.01633	-1.15678e-07
0.01634	1.40589e-08			0.01634	-1.15324e-07
0.01635	1.37903e-08			0.01635	-1.14451e-07
0.01636	1.42908e-08			0.01636	-1.14586e-07
0.01637	1.39825e-08			0.01637	-1.1364e-07
0.01638	1.39063e-08			0.01638	-1.13283e-07
0.01639	1.37537e-08			0.01639	-1.12297e-07
0.0164	1.41077e-08			0.0164	-1.10908e-07
0.01641	1.3421e-08			0.01641	-1.11241e-07
0.01642	1.40833e-08			0.01642	-1.10588e-07
0.01643	1.37506e-08			0.01643	-1.09614e-07
0.01644	1.45075e-08			0.01644	-1.098e-07
0.01645	1.41046e-08			0.01645	-1.08882e-07
0.01646	1.43793e-08			0.01646	-1.08369e-07
0.01647	1.4068e-08			0.01647	-1.07713e-07
0.01648	1.43274e-08			0.01648	-1.07484e-07
0.01649	1.44556e-08			0.01649	-1.07066e-07
0.0165	1.45197e-08			0.0165	-1.0742e-07
0.01651	1.40436e-08			0.01651	-1.06861e-07
0.01652	1.45044e-08			0.01652	-1.07487e-07
0.01653	1.46143e-08			0.01653	-1.07624e-07
0.01654	1.42023e-08			0.01654	-1.08195e-07
0.01655	1.46967e-08			0.01655	-1.09135e-07
0.01656	1.42298e-08			0.01656	-1.09709e-07
0.01657	1.42664e-08			0.01657	-1.10051e-07
0.01658	1.44098e-08			0.01658	-1.11116e-07
0.01659	1.39154e-08			0.01659	-1.1194e-07
0.0166	1.41657e-08			0.0166	-1.12355e-07
0.01661	1.401e-08			0.01661	-1.12007e-07
0.01662	1.41443e-08			0.01662	-1.12336e-07
0.01663	1.40436e-08			0.01663	-1.12657e-07
0.01664	1.40283e-08			0.01664	-1.12007e-07
0.01665	1.37201e-08			0.01665	-1.12025e-07
0.01666	1.3717e-08			0.01666	-1.11574e-07
0.01667	1.3537e-08			0.01667	-1.10786e-07
0.01668	1.38239e-08			0.01668	-1.10524e-07
0.01669	1.41779e-08			0.01669	-1.10731e-07
0.0167	1.39612e-08			0.0167	-1.10444e-07
0.01671	1.38696e-08			0.01671	-1.09877e-07
0.01672	1.39795e-08			0.01672	-1.09645e-07
0.01673	1.35065e-08			0.01673	-1.09254e-07
0.01674	1.39734e-08			0.01674	-1.09147e-07
0.01675	1.44709e-08			0.01675	-1.08589e-07
0.01676	1.39246e-08			0.01676	-1.07396e-07
0.01677	1.36835e-08			0.01677	-1.0713e-07
0.01678	1.46662e-08			0.01678	-1.06575e-07
0.01679	1.41535e-08			0.01679	-1.05818e-07
0.0168	1.51972e-08			0.0168	-1.05665e-07
0.01681	1.42328e-08			0.01681	-1.03715e-07
0.01682	1.47089e-08			0.01682	-1.03578e-07
0.01683	1.42145e-08			0.01683	-1.03233e-07
0.01684	1.49408e-08			0.01684	-1.03056e-07
0.01685	1.401e-08			0.01685	-1.01731e-07
0.01686	1.44831e-08			0.01686	-1.0236e-07
0.01687	1.43152e-08			0.01687	-1.01777e-07
0.01688	1.43823e-08			0.01688	-1.01551e-07
0.01689	1.50324e-08			0.01689	-1.00782e-07
0.0169	1.45838e-08			0.0169	-1.00096e-07
0.01691	1.46631e-08			0.01691	-9.98086e-08
0.01692	1.448e-08			0.01692	-9.96072e-08
0.01693	1.47638e-08			0.01693	-9.91586e-08
0.01694	1.45502e-08			0.01694	-9.83987e-08
0.01695	1.42176e-08			0.01695	-9.82003e-08
0.01696	1.48523e-08			0.01696	-9.76144e-08
0.01697	1.41687e-08			0.01697	-9.74923e-08
0.01698	1.48127e-08			0.01698	-9.67263e-08
0.01699	1.47028e-08			0.01699	-9.64577e-08
0.017	1.44495e-08			0.017	-9.57375e-08
0.01701	1.3772e-08			0.01701	-9.32075e-08
0.01702	1.26642e-08			0.01702	-8.42991e-08
0.01703	1.05828e-08			0.01703	-7.20154e-08
0.01704	8.85544e-09			0.01704	-5.98843e-08
0.01705	7.64386e-09			0.01705	-4.945e-08
0.01706	6.12404e-09			0.01706	-4.11826e-08
0.01707	4.79343e-09			0.01707	-3.45296e-08
0.01708	3.85956e-09			0.01708	-2.81268e-08
0.01709	2.42519e-09			0.01709	-2.33048e-08
0.0171	2.64798e-09			0.0171	-1.88583e-08
0.01711	1.92469e-09			0.01711	-1.64138e-08
0.01712	1.81177e-09			0.01712	-1.33894e-08
0.01713	9.8167e-10			0.01713	-1.09204e-08
0.01714	1.01524e-09			0.01714	-8.5644e-09
0.01715	4.598e-10			0.01715	-7.64579e-09
0.01716	8.4739e-10			0.01716	-6.47083e-09
0.01717	2.339e-11			0.01717	-5.28976e-09
0.01718	5.08e-12			0.01718	-3.97441e-09
0.01719	-9.869e-11			0.01719	-3.27859e-09
0.0172	-3.6115e-10			0.0172	-2.72926e-09
0.01721	-4.4355e-10			0.01721	-2.2135e-09
0.01722	-3.5504e-10			0.01722	-1.62754e-09
0.01723	-5.291e-11			0.01723	-1.38644e-09
0.01724	-4.8017e-10			0.01724	-9.6529e-10
0.01725	-2.6959e-10			0.01725	-4.892e-10
0.01726	-7.0601e-10			0.01726	-9.9581e-10
0.01727	-7.5483e-10			0.01727	-5.889e-11
0.01728	-2.7264e-10			0.01728	-6.2959e-10
0.01729	-3.0316e-10			0.01729	-6.1127e-10
0.0173	-1.4141e-10			0.0173	-6.8757e-10
0.01731	-3.0011e-10			0.01731	-8.0354e-10
0.01732	-6.5107e-10			0.01732	-6.3569e-10
0.01733	-6.999e-10			0.01733	-8.0354e-10
0.01734	-4.6186e-10			0.01734	-6.7841e-10
0.01735	-5.9919e-10			0.01735	-9.8665e-10
0.01736	-6.8159e-10			0.01736	-8.3406e-10
0.01737	-3.0316e-10			0.01737	-3.2135e-10
0.01738	-8.0366e-10			0.01738	-3.0304e-10
0.01739	-1.7193e-10			0.01739	-4.3121e-10
0.0174	-6.175e-10			0.0174	5.2e-12
0.01741	-2.5433e-10			0.01741	-4.6479e-10
0.01742	-3.0011e-10			0.01742	3.7753e-10
0.01743	1.9429e-10			0.01743	4.793e-11
0.01744	-5.1984e-10			0.01744	-4.7394e-10
0.01745	-2.818e-10			0.01745	-1.7486e-10
0.01746	-5.0763e-10			0.01746	-3.0914e-10
0.01747	-3.1232e-10			0.01747	-1.6265e-10
0.01748	-5.1069e-10			0.01748	-4.8615e-10
0.01749	-6.5718e-10			0.01749	-9e-13
0.0175	7.03e-12			0.0175	9.0694e-10
0.01751	8.4934e-10			0.01751	7.3909e-10
0.01752	2.7864e-10			0.01752	6.5364e-10
0.01753	7.761e-10			0.01753	1.37388e-09
0.01754	-2.4933e-10			0.01754	8.5811e-10
0.01755	7.6389e-10			0.01755	1.1572e-09
0.01756	2.817e-10			0.01756	1.00155e-09
0.01757	1.5047e-10			0.01757	1.56614e-09
0.01758	1.7488e-10			0.01758	1.52037e-09
0.01759	4.6481e-10			0.01759	1.06564e-09
0.0176	5.7467e-10			0.0176	8.3065e-10
0.01761	6.998e-10			0.01761	1.25485e-09
0.01762	5.1058e-10			0.01762	8.9474e-10
0.01763	8.638e-11			0.01763	7.8792e-10
0.01764	2.534e-11			0.01764	6.628e-10
0.01765	7.6694e-10			0.01765	9.5883e-10
0.01766	3.3052e-10			0.01766	7.684e-11
0.01767	1.3521e-10			0.01767	1.16025e-09
0.01768	-1.5472e-10			0.01768	4.0034e-10
0.01769	3.6715e-10			0.01769	7.7877e-10
0.0177	7.722e-11			0.0177	1.11752e-09
0.01771	3.1527e-10			0.01771	8.1539e-10
0.01772	-1.9134e-10			0.01772	1.04428e-09
0.01773	-2.2186e-10			0.01773	1.1633e-09
0.01774	8.332e-11			0.01774	5.8345e-10
0.01775	6.196e-11			0.01775	1.2457e-09
0.01776	-3.1952e-10			0.01776	1.3281e-09
0.01777	-3.775e-10			0.01777	1.19382e-09
0.01778	-4.7516e-10			0.01778	1.64244e-09
0.01779	-1.3641e-10			0.01779	1.69432e-09
0.0178	2.534e-11			0.0178	1.58445e-09
0.01781	1.924e-11			0.01781	2.00866e-09
0.01782	-6.6743e-10			0.01782	1.30979e-09
0.01783	3.755e-11			0.01783	1.64244e-09
0.01784	3.1221e-10			0.01784	1.5753e-09
0.01785	4.8617e-10			0.01785	1.68211e-09
0.01786	1.618e-11			0.01786	1.19077e-09
0.01787	-5.096e-11			0.01787	1.34946e-09
0.01788	1.313e-11			0.01788	9.7408e-10
0.01789	4.2818e-10			0.01789	1.71874e-09
0.0179	2.6033e-10			0.0179	1.47764e-09
0.01791	-1.8219e-10			0.01791	8.4285e-10
0.01792	-2.4627e-10			0.01792	1.19687e-09
0.01793	4.1903e-10			0.01793	1.2518e-09
0.01794	-2.8595e-10			0.01794	1.09311e-09
0.01795	9.858e-11			0.01795	9.4357e-10
0.01796	3.98e-12			0.01796	6.4143e-10
0.01797	1.924e-11			0.01797	9.7714e-10
0.01798	-1.0284e-10			0.01798	4.0034e-10
0.01799	2.1761e-10			0.01799	1.00765e-09
0.018	-3.2562e-10			0.018	5.9871e-10
0.01801	-2.3407e-10			0.01801	5.3157e-10
0.01802	2.229e-11			0.01802	6.5364e-10
0.01803	1.3826e-10			0.01803	1.5814e-09
0.01804	-5.401e-11			0.01804	8.4285e-10
0.01805	4.1903e-10			0.01805	1.01681e-09
0.01806	-2.7985e-10			0.01806	1.12057e-09
0.01807	2.7559e-10			0.01807	1.6638e-09
0.01808	-1.6387e-10			0.01808	1.01986e-09
0.01809	4.67e-11			0.01809	1.51121e-09
0.0181	-5.9724e-10			0.0181	1.09921e-09
0.01811	-2.5848e-10			0.01811	1.26401e-09
0.01812	1.7183e-10			0.01812	9.6493e-10
0.01813	5.411e-10			0.01813	7.6656e-10
0.01814	-3.3478e-10			0.01814	8.0623e-10
0.01815	3.5189e-10			0.01815	1.27622e-09
0.01816	-1.8219e-10			0.01816	6.4754e-10
0.01817	-3.653e-10			0.01817	1.499e-09
0.01818	-9.063e-11			0.01818	8.1844e-10
0.01819	-5.2399e-10			0.01819	1.18161e-09
0.0182	-2.044e-11			0.0182	1.34031e-09
0.01821	-1.3336e-10			0.01821	1.00155e-09
0.01822	-1.8829e-10			0.01822	9.6493e-10
0.01823	-1.9134e-10			0.01823	1.20602e-09
0.01824	-3.0731e-10			0.01824	2.7826e-10
0.01825	7.112e-11			0.01825	9.0694e-10
0.01826	8.0967e-10			0.01826	-2.14186e-09
0.01827	3.22063e-09			0.01827	-1.06474e-08
0.01828	7.3864e-09			0.01828	-2.21284e-08
0.01829	1.04505e-08			0.01829	-3.32891e-08
0.0183	1.24799e-08			0.0183	-4.20204e-08
0.01831	1.45613e-08			0.01831	-4.87802e-08
0.01832	1.55928e-08			0.01832	-5.41729e-08
0.01833	1.71371e-08			0.01833	-5.96418e-08
0.01834	1.8544e-08			0.01834	-6.30385e-08
0.01835	1.96884e-08			0.01835	-6.6835e-08
0.01836	2.05521e-08			0.01836	-6.91239e-08
0.01837	2.16691e-08			0.01837	-7.10466e-08
0.01838	2.18857e-08			0.01838	-7.35124e-08
0.01839	2.25572e-08			0.01839	-7.48736e-08
0.0184	2.27891e-08			0.0184	-7.73456e-08
0.01841	2.3195e-08			0.01841	-7.80597e-08
0.01842	2.40953e-08			0.01842	-7.85388e-08
0.01843	2.43028e-08			0.01843	-7.79529e-08
0.01844	2.47148e-08			0.01844	-7.79743e-08
0.01845	2.51146e-08			0.01845	-7.77332e-08
0.01846	2.46751e-08			0.01846	-7.94666e-08
0.01847	2.46996e-08			0.01847	-8.0901e-08
0.01848	2.52336e-08			0.01848	-8.37209e-08
0.01849	2.53221e-08			0.01849	-8.53964e-08
0.0185	2.54808e-08			0.0185	-8.6434e-08
0.01851	2.56945e-08			0.01851	-8.66659e-08
0.01852	2.57921e-08			0.01852	-8.67331e-08
0.01853	2.63872e-08			0.01853	-8.46883e-08
0.01854	2.65063e-08			0.01854	-8.40108e-08
0.01855	2.65002e-08			0.01855	-8.243e-08
0.01856	2.65276e-08			0.01856	-8.19539e-08
0.01857	2.66466e-08			0.01857	-8.10017e-08
0.01858	2.64666e-08			0.01858	-8.22072e-08
0.01859	2.58593e-08			0.01859	-8.20515e-08
0.0186	2.5844e-08			0.0186	-8.41909e-08
0.01861	2.50536e-08			0.01861	-8.60433e-08
0.01862	2.52031e-08			0.01862	-8.85947e-08
0.01863	2.45836e-08			0.01863	-8.9437e-08
0.01864	2.49162e-08			0.01864	-8.98673e-08
0.01865	2.4959e-08			0.01865	-9.00077e-08
0.01866	2.49895e-08			0.01866	-8.98551e-08
0.01867	2.47759e-08			0.01867	-8.91593e-08
0.01868	2.52245e-08			0.01868	-8.80423e-08
0.01869	2.49864e-08			0.01869	-8.67392e-08
0.0187	2.55968e-08			0.0187	-8.59243e-08
0.01871	2.52733e-08			0.01871	-8.46212e-08
0.01872	2.5258e-08			0.01872	-8.43526e-08
0.01873	2.54351e-08			0.01873	-8.31014e-08
0.01874	2.58928e-08			0.01874	-8.33425e-08
0.01875	2.6021e-08			0.01875	-8.30495e-08
0.01876	2.57463e-08			0.01876	-8.49233e-08
0.01877	2.50658e-08			0.01877	-8.56954e-08
0.01878	2.54473e-08			0.01878	-8.68338e-08
0.01879	2.4959e-08			0.01879	-8.83963e-08
0.0188	2.48949e-08			0.0188	-8.95377e-08
0.01881	2.50627e-08			0.01881	-9.0258e-08
0.01882	2.46294e-08			0.01882	-9.085e-08
0.01883	2.41533e-08			0.01883	-9.15184e-08
0.01884	2.4782e-08			0.01884	-9.10606e-08
0.01885	2.45531e-08			0.01885	-9.02396e-08
0.01886	2.46965e-08			0.01886	-9.04502e-08
0.01887	2.45836e-08			0.01887	-8.92569e-08
0.01888	2.49162e-08			0.01888	-8.9321e-08
0.01889	2.47362e-08			0.01889	-8.80515e-08
0.0189	2.45012e-08			0.0189	-8.81552e-08
0.01891	2.45409e-08			0.01891	-8.74045e-08
0.01892	2.48125e-08			0.01892	-8.69467e-08
0.01893	2.51848e-08			0.01893	-8.67178e-08
0.01894	2.5667e-08			0.01894	-8.70138e-08
0.01895	2.51421e-08			0.01895	-8.52377e-08
0.01896	2.50658e-08			0.01896	-8.53841e-08
0.01897	2.49437e-08			0.01897	-8.47188e-08
0.01898	2.49895e-08			0.01898	-8.45754e-08
0.01899	2.50932e-08			0.01899	-8.39437e-08
0.019	2.52611e-08			0.019	-8.38735e-08
0.01901	2.5139e-08			0.01901	-8.34554e-08
0.01902	2.51604e-08			0.01902	-8.3962e-08
0.01903	2.53679e-08			0.01903	-8.35988e-08
0.01904	2.56487e-08			0.01904	-8.43496e-08
0.01905	2.52519e-08			0.01905	-8.45235e-08
0.01906	2.51024e-08			0.01906	-8.55001e-08
0.01907	2.46324e-08			0.01907	-8.56954e-08
0.01908	2.54106e-08			0.01908	-8.62905e-08
0.01909	2.54167e-08			0.01909	-8.67514e-08
0.0191	2.53069e-08			0.0191	-8.76425e-08
0.01911	2.51665e-08			0.01911	-8.75998e-08
0.01912	2.52306e-08			0.01912	-8.76212e-08
0.01913	2.52397e-08			0.01913	-8.71939e-08
0.01914	2.58684e-08			0.01914	-8.67758e-08
0.01915	2.55907e-08			0.01915	-8.64828e-08
0.01916	2.56243e-08			0.01916	-8.62722e-08
0.01917	2.54137e-08			0.01917	-8.58175e-08
0.01918	2.57494e-08			0.01918	-8.56619e-08
0.01919	2.55602e-08			0.01919	-8.55825e-08
0.0192	2.57341e-08			0.0192	-8.51247e-08
0.01921	2.55022e-08			0.01921	-8.50393e-08
0.01922	2.56792e-08			0.01922	-8.48562e-08
0.01923	2.55236e-08			0.01923	-8.40596e-08
0.01924	2.53069e-08			0.01924	-8.41115e-08
0.01925	2.57891e-08			0.01925	-8.2845e-08
0.01926	2.56029e-08			0.01926	-8.27077e-08
0.01927	2.57891e-08			0.01927	-8.22804e-08
0.01928	2.6552e-08			0.01928	-8.16975e-08
0.01929	2.72173e-08			0.01929	-8.10322e-08
0.0193	2.71746e-08			0.0193	-7.9845e-08
0.01931	2.73425e-08			0.01931	-7.9668e-08
0.01932	2.71624e-08			0.01932	-7.89173e-08
0.01933	2.7199e-08			0.01933	-7.81085e-08
0.01934	2.74127e-08			0.01934	-7.72967e-08
0.01935	2.7373e-08			0.01935	-7.64972e-08
0.01936	2.79772e-08			0.01936	-7.69549e-08
0.01937	2.74188e-08			0.01937	-7.66955e-08
0.01938	2.7901e-08			0.01938	-7.61187e-08
0.01939	2.79925e-08			0.01939	-7.59753e-08
0.0194	2.77728e-08			0.0194	-7.55114e-08
0.01941	2.72662e-08			0.01941	-7.47942e-08
0.01942	2.74371e-08			0.01942	-7.42724e-08
0.01943	2.75469e-08			0.01943	-7.39122e-08
0.01944	2.77362e-08			0.01944	-7.34545e-08
0.01945	2.74584e-08			0.01945	-7.25145e-08
0.01946	2.71594e-08			0.01946	-7.23955e-08
0.01947	2.70068e-08			0.01947	-7.20781e-08
0.01948	2.77819e-08			0.01948	-7.18217e-08
0.01949	2.76141e-08			0.01949	-7.12754e-08
0.0195	2.74035e-08			0.0195	-7.1602e-08
0.01951	2.62865e-08			0.01951	-6.89164e-08
0.01952	2.40892e-08			0.01952	-6.2776e-08
0.01953	2.05857e-08			0.01953	-5.32878e-08
0.01954	1.76895e-08			0.01954	-4.46175e-08
0.01955	1.38502e-08			0.01955	-3.71039e-08
0.01956	1.25135e-08			0.01956	-3.00999e-08
0.01957	9.96217e-09			0.01957	-2.46431e-08
0.01958	8.87571e-09			0.01958	-2.07826e-08
0.01959	6.82792e-09			0.01959	-1.64276e-08
0.0196	5.73535e-09			0.0196	-1.36992e-08
0.01961	4.55429e-09			0.01961	-1.08793e-08
0.01962	4.02021e-09			0.01962	-9.53039e-09
0.01963	3.53192e-09			0.01963	-7.56499e-09
0.01964	2.83915e-09			0.01964	-6.47548e-09
0.01965	2.15248e-09			0.01965	-5.33104e-09
0.01966	1.78931e-09			0.01966	-4.7756e-09
0.01967	1.70691e-09			0.01967	-3.63726e-09
0.01968	1.13011e-09			0.01968	-3.05131e-09
0.01969	6.8149e-10			0.01969	-3.04826e-09
0.0197	6.7233e-10			0.0197	-1.3911e-09
0.01971	2.7864e-10			0.01971	-1.75732e-09
0.01972	2.5118e-10			0.01972	-1.23546e-09
0.01973	6.6012e-10			0.01973	-1.24156e-09
0.01974	1.9624e-10			0.01974	-8.3261e-10
0.01975	1.6878e-10			0.01975	-9.4858e-10
0.01976	7.03e-12			0.01976	-4.3282e-10
0.01977	-9.979e-11			0.01977	-6.2509e-10
0.01978	4.8312e-10			0.01978	-3.0464e-10
0.01979	-5.4841e-10			0.01979	-4.6639e-10
0.0198	-3.2257e-10			0.0198	-2.0393e-10
0.01981	-7.5899e-10			0.01981	4.2475e-10
0.01982	-7.5288e-10			0.01982	-1.1848e-10
0.01983	-5.7587e-10			0.01983	2.801e-11
0.01984	2.7254e-10			0.01984	1.2262e-10
0.01985	-9.7567e-10			0.01985	2.9963e-10
0.01986	-7.2542e-10			0.01986	2.0197e-10
0.01987	-4.5685e-10			0.01987	2.3859e-10
0.01988	-4.7822e-10			0.01988	6.65e-12
0.01989	-1.0306e-09			0.01989	4.7663e-10
0.0199	-3.6835e-10			0.0199	5.3767e-10
0.01991	-1.08553e-09			0.01991	5.6514e-10
0.01992	-2.8595e-10			0.01992	1.12668e-09
0.01993	-5.2094e-10			0.01993	-6.049e-11
0.01994	-5.7282e-10			0.01994	3.3625e-10
0.01995	-5.5146e-10			0.01995	5.7734e-10
0.01996	-3.3173e-10			0.01996	4.4001e-10
[truncated: 7,003 more rows]

## Sheet: Fig. S1
Fig. S1a				Fig. S1b				Fig. S1c				Fig. S1d				Fig. S1e				Fig. S1f				Fig. S1g				Fig. S1h				Fig. S1i
d (m)	h (m)			Vd (V)	Id (A)			Vg (V)	Id (A)			d (m)	h (m)			Vd (V)	Id (A)			Vg (V)	Id (A)			d (m)	h (m)			Vd (V)	Id (A)			Vg (V)	Id (A)
0	0			1	4.37435e-05			-40	9.17115e-07			0	0			1	3.99257e-05			-40	1.74556e-06			0	1.24104e-08			1	0.000288918			-40	6.80303e-05
7.86055e-08	-2.046e-10			0.98	4.28159e-05			-39.598	9.06393e-07			1.19325e-07	-2.58e-10			0.98	3.91455e-05			-39.1919	1.74835e-06			1.17982e-07	1.23074e-08			0.98	0.000282653			-39.598	6.73063e-05
1.57211e-07	-4.099e-10			0.96	4.18821e-05			-39.196	8.98066e-07			2.3865e-07	-4.39e-10			0.96	3.83657e-05			-38.3838	1.74342e-06			2.35963e-07	1.21965e-08			0.96	0.000276284			-39.196	6.66164e-05
2.35816e-07	-3.435e-10			0.94	4.0951e-05			-38.794	8.89722e-07			3.57975e-07	-9.74e-10			0.94	3.75736e-05			-37.5758	1.73789e-06			3.53945e-07	1.21015e-08			0.94	0.000269961			-38.794	6.59625e-05
3.14422e-07	2.817e-10			0.92	4.00279e-05			-38.392	8.81123e-07			4.773e-07	1.05e-10			0.92	3.67831e-05			-36.7677	1.72958e-06			4.71927e-07	1.20187e-08			0.92	0.00026344			-38.392	6.53204e-05
3.93027e-07	1.0788e-09			0.9	3.91048e-05			-37.99	8.74224e-07			5.96625e-07	7.05e-10			0.9	3.59993e-05			-35.9596	1.72408e-06			5.89908e-07	1.18745e-08			0.9	0.000257128			-37.99	6.47057e-05
4.71633e-07	1.4857e-09			0.88	3.81896e-05			-37.5879	8.66259e-07			7.1595e-07	9.43e-10			0.88	3.52121e-05			-35.1515	1.72099e-06			7.0789e-07	1.17817e-08			0.88	0.000251006			-37.5879	6.40923e-05
5.50238e-07	1.0293e-09			0.86	3.72615e-05			-37.1859	8.5909e-07			8.35274e-07	2.973e-09			0.86	3.44138e-05			-34.3434	1.71612e-06			8.25871e-07	1.17795e-08			0.86	0.00024515			-37.1859	6.35161e-05
6.28844e-07	-6.74e-11			0.84	3.63482e-05			-36.7839	8.52322e-07			9.54599e-07	4.795e-09			0.84	3.36267e-05			-33.5354	1.71216e-06			9.43853e-07	1.18387e-08			0.84	0.000239146			-36.7839	6.29201e-05
7.07449e-07	-4.118e-10			0.82	3.5438e-05			-36.3819	8.45228e-07			1.07392e-06	3.863e-09			0.82	3.28386e-05			-32.7273	1.70805e-06			1.06183e-06	1.18723e-08			0.82	0.000233382			-36.3819	6.23509e-05
7.86055e-07	-2.87e-10			0.8	3.45154e-05			-35.9799	8.38218e-07			1.19325e-06	5.343e-09			0.8	3.20472e-05			-31.9192	1.71094e-06			1.17982e-06	1.19216e-08			0.8	0.000228016			-35.9799	6.17995e-05
8.6466e-07	-4.495e-10			0.78	3.36148e-05			-35.5779	8.31709e-07			1.31257e-06	3.476e-09			0.78	3.12549e-05			-31.1111	1.70605e-06			1.2978e-06	1.19776e-08			0.78	0.000222665			-35.5779	6.12463e-05
9.43266e-07	-4.336e-10			0.76	3.2705e-05			-35.1759	8.24552e-07			1.4319e-06	3.818e-09			0.76	3.04652e-05			-30.303	1.70346e-06			1.41578e-06	1.20209e-08			0.76	0.000217386			-35.1759	6.0705e-05
1.02187e-06	-4.476e-10			0.74	3.17974e-05			-34.7739	8.18401e-07			1.55122e-06	2.593e-09			0.74	2.9675e-05			-29.4949	1.69733e-06			1.53376e-06	1.2015e-08			0.74	0.000212457			-34.7739	6.01745e-05
1.10048e-06	-4.471e-10			0.72	3.08821e-05			-34.3719	8.12379e-07			1.67055e-06	3.472e-09			0.72	2.88827e-05			-28.6869	1.70067e-06			1.65174e-06	1.20116e-08			0.72	0.000207498			-34.3719	5.96424e-05
1.17908e-06	-1.076e-10			0.7	2.99707e-05			-33.9699	8.05655e-07			1.78987e-06	4.279e-09			0.7	2.80856e-05			-27.8788	1.70481e-06			1.76972e-06	1.19709e-08			0.7	0.000202289			-33.9699	5.91322e-05
1.25769e-06	4.03e-11			0.68	2.9071e-05			-33.5678	7.9965e-07			1.9092e-06	2.729e-09			0.68	2.72964e-05			-27.0707	1.77927e-06			1.88771e-06	1.19336e-08			0.68	0.000197711			-33.5678	5.86394e-05
1.33629e-06	6.3e-11			0.66	2.81785e-05			-33.1658	7.92871e-07			2.02852e-06	2.487e-09			0.66	2.65005e-05			-26.2626	1.85511e-06			2.00569e-06	1.18732e-08			0.66	0.000193031			-33.1658	5.81335e-05
1.4149e-06	1.203e-10			0.64	2.72853e-05			-32.7638	7.86838e-07			2.14785e-06	2.244e-09			0.64	2.57041e-05			-25.4546	1.93495e-06			2.12367e-06	1.17537e-08			0.64	0.000188136			-32.7638	5.76301e-05
1.4935e-06	1.352e-10			0.62	2.63916e-05			-32.3618	7.80361e-07			2.26717e-06	1.007e-09			0.62	2.4912e-05			-24.6465	2.01908e-06			2.24165e-06	1.15848e-08			0.62	0.000183338			-32.3618	5.71292e-05
1.57211e-06	1.429e-10			0.6	2.55004e-05			-31.9598	7.74013e-07			2.3865e-06	1.028e-09			0.6	2.41136e-05			-23.8384	2.1006e-06			2.35963e-06	1.14377e-08			0.6	0.000178504			-31.9598	5.66326e-05
1.65071e-06	4.6e-11			0.58	2.46166e-05			-31.5578	7.67185e-07			2.50582e-06	-1e-11			0.58	2.33221e-05			-23.0303	2.1863e-06			2.47761e-06	1.12938e-08			0.58	0.000173632			-31.5578	5.61381e-05
1.72932e-06	-8.66e-11			0.56	2.37282e-05			-31.1558	7.60563e-07			2.62515e-06	-1.269e-09			0.56	2.25183e-05			-22.2222	2.27153e-06			2.5956e-06	1.11524e-08			0.56	0.0001689			-31.1558	5.56585e-05
1.80793e-06	-5.8e-11			0.54	2.28417e-05			-30.7538	7.54951e-07			2.74447e-06	1.297e-09			0.54	2.17257e-05			-21.4141	2.35802e-06			2.71358e-06	1.11582e-08			0.54	0.000164058			-30.7538	5.51729e-05
1.88653e-06	1.584e-10			0.52	2.1959e-05			-30.3518	7.48517e-07			2.8638e-06	5.423e-09			0.52	2.0928e-05			-20.6061	2.4436e-06			2.83156e-06	1.21012e-08			0.52	0.000159135			-30.3518	5.46997e-05
1.96514e-06	5.173e-10			0.5	2.10821e-05			-29.9498	7.42114e-07			2.98312e-06	4.643e-09			0.5	2.01288e-05			-19.798	2.5302e-06			2.94954e-06	1.58926e-08			0.5	0.000154147			-29.9498	5.42199e-05
2.04374e-06	3.747e-10			0.48	2.02105e-05			-29.5477	7.36235e-07			3.10245e-06	3.44e-09			0.48	1.93354e-05			-18.9899	2.61599e-06			3.06752e-06	2.20963e-08			0.48	0.000148935			-29.5477	5.37542e-05
2.12235e-06	6.165e-10			0.46	1.93266e-05			-29.1457	7.29753e-07			3.22177e-06	5.657e-09			0.46	1.85374e-05			-18.1818	2.70411e-06			3.1855e-06	3.26314e-08			0.46	0.000143876			-29.1457	5.32854e-05
2.20095e-06	8.698e-10			0.44	1.8458e-05			-28.7437	7.23027e-07			3.3411e-06	7.832e-09			0.44	1.77389e-05			-17.3737	2.79096e-06			3.30349e-06	4.73884e-08			0.44	0.000138774			-28.7437	5.2827e-05
2.27956e-06	2.0486e-09			0.42	1.75893e-05			-28.3417	7.16732e-07			3.46042e-06	1.2665e-08			0.42	1.69344e-05			-16.5657	2.87704e-06			3.42147e-06	5.44763e-08			0.42	0.000133461			-28.3417	5.23602e-05
2.35816e-06	5.6285e-09			0.4	1.67244e-05			-27.9397	7.11249e-07			3.57975e-06	2.1306e-08			0.4	1.61334e-05			-15.7576	2.96276e-06			3.53945e-06	5.84322e-08			0.4	0.000128108			-27.9397	5.19083e-05
2.43677e-06	1.09033e-08			0.38	1.58601e-05			-27.5377	7.05034e-07			3.69907e-06	2.3055e-08			0.38	1.53315e-05			-14.9495	3.04361e-06			3.65743e-06	6.00972e-08			0.38	0.000122609			-27.5377	5.14494e-05
2.51538e-06	1.83659e-08			0.36	1.50018e-05			-27.1357	6.98656e-07			3.8184e-06	1.8695e-08			0.36	1.45312e-05			-14.1414	3.12077e-06			3.77541e-06	6.10176e-08			0.36	0.000116931			-27.1357	5.09805e-05
2.59398e-06	2.70161e-08			0.34	1.41414e-05			-26.7337	6.92483e-07			3.93772e-06	1.8122e-08			0.34	1.37309e-05			-13.3333	3.19669e-06			3.89339e-06	6.12811e-08			0.34	0.000111199			-26.7337	5.0526e-05
2.67259e-06	3.23689e-08			0.32	1.32847e-05			-26.3317	6.86487e-07			4.05705e-06	2.2835e-08			0.32	1.29235e-05			-12.5252	3.26791e-06			4.01138e-06	6.12381e-08			0.32	0.000105369			-26.3317	5.00878e-05
2.75119e-06	3.37339e-08			0.3	1.24322e-05			-25.9296	6.80199e-07			4.17637e-06	2.0845e-08			0.3	1.21227e-05			-11.7172	3.34031e-06			4.12936e-06	6.12863e-08			0.3	9.95101e-05			-25.9296	4.96383e-05
2.8298e-06	3.32611e-08			0.28	1.15809e-05			-25.5276	6.74094e-07			4.2957e-06	1.8602e-08			0.28	1.13197e-05			-10.9091	3.41371e-06			4.24734e-06	6.12666e-08			0.28	9.34061e-05			-25.5276	4.92029e-05
2.9084e-06	3.31804e-08			0.26	1.07333e-05			-25.1256	6.68224e-07			4.41502e-06	2.2618e-08			0.26	1.05185e-05			-10.101	3.48692e-06			4.36532e-06	6.13419e-08			0.26	8.7289e-05			-25.1256	4.87549e-05
2.98701e-06	3.38833e-08			0.24	9.88832e-06			-24.7236	6.6203e-07			4.53435e-06	2.686e-08			0.24	9.71194e-06			-9.29293	3.55994e-06			4.4833e-06	6.13878e-08			0.24	8.10505e-05			-24.7236	4.83228e-05
3.06561e-06	3.51052e-08			0.22	9.0475e-06			-24.3216	6.56023e-07			4.65367e-06	3.0761e-08			0.22	8.9091e-06			-8.48485	3.63403e-06			4.60128e-06	6.13895e-08			0.22	7.46695e-05			-24.3216	4.78878e-05
3.14422e-06	3.58543e-08			0.2	8.20748e-06			-23.9196	6.50122e-07			4.773e-06	3.1041e-08			0.2	8.10159e-06			-7.67677	3.70935e-06			4.71927e-06	6.1362e-08			0.2	6.82301e-05			-23.9196	4.74598e-05
3.22282e-06	3.55406e-08			0.18	7.37017e-06			-23.5176	6.43899e-07			4.89232e-06	2.457e-08			0.18	7.29812e-06			-6.86869	3.78337e-06			4.83725e-06	6.12158e-08			0.18	6.17078e-05			-23.5176	4.70355e-05
3.30143e-06	3.46318e-08			0.16	6.53971e-06			-23.1156	6.38175e-07			5.01165e-06	2.7376e-08			0.16	6.49283e-06			-6.06061	3.85763e-06			4.95523e-06	6.12942e-08			0.16	5.50844e-05			-23.1156	4.65927e-05
3.38004e-06	3.46705e-08			0.14	5.71069e-06			-22.7136	6.31897e-07			5.13097e-06	2.7988e-08			0.14	5.6852e-06			-5.25253	3.93144e-06			5.07321e-06	6.14202e-08			0.14	4.83719e-05			-22.7136	4.61602e-05
3.45864e-06	3.52475e-08			0.12	4.88599e-06			-22.3116	6.25867e-07			5.2503e-06	2.1004e-08			0.12	4.88034e-06			-4.44444	4.00487e-06			5.19119e-06	6.14173e-08			0.12	4.15987e-05			-22.3116	4.57327e-05
3.53725e-06	3.55323e-08			0.1	4.06121e-06			-21.9095	6.19983e-07			5.36962e-06	2.2786e-08			0.1	4.07251e-06			-3.63636	4.0791e-06			5.30917e-06	6.1458e-08			0.1	3.47671e-05			-21.9095	4.53135e-05
3.61585e-06	3.57821e-08			0.08	3.24211e-06			-21.5075	6.13911e-07			5.48895e-06	2.2345e-08			0.08	3.26443e-06			-2.82828	4.15166e-06			5.42716e-06	6.14343e-08			0.08	2.78802e-05			-21.5075	4.49019e-05
3.69446e-06	3.55134e-08			0.06	2.42299e-06			-21.1055	6.07952e-07			5.60827e-06	1.9877e-08			0.06	2.45411e-06			-2.0202	4.22529e-06			5.54514e-06	6.1421e-08			0.06	2.09468e-05			-21.1055	4.44719e-05
3.77306e-06	3.54062e-08			0.04	1.6117e-06			-20.7035	6.01623e-07			5.7276e-06	2.4041e-08			0.04	1.64601e-06			-1.21212	4.29657e-06			5.66312e-06	6.14381e-08			0.04	1.39515e-05			-20.7035	4.40282e-05
3.85167e-06	3.51646e-08			0.02	8.01535e-07			-20.3015	5.95964e-07			5.84692e-06	2.3944e-08			0.02	8.37353e-07			-0.40404	4.36793e-06			5.7811e-06	6.16208e-08			0.02	6.97182e-06			-20.3015	4.36156e-05
3.93027e-06	3.47522e-08			0	-5.13324e-09			-19.8995	5.89508e-07			5.96625e-06	2.3541e-08			0	2.84089e-08			0.40404	4.43834e-06			5.89908e-06	6.16828e-08			0	-3.3112e-08			-19.8995	4.32126e-05
4.00888e-06	3.52044e-08			-0.02	-8.09271e-07			-19.4975	5.83399e-07			6.08557e-06	2.0886e-08			-0.02	-7.82061e-07			1.21212	4.50849e-06			6.01706e-06	6.17263e-08			-0.02	-7.04451e-06			-19.4975	4.28054e-05
4.08748e-06	3.68253e-08			-0.04	-1.60892e-06			-19.0955	5.77767e-07			6.20489e-06	2.5624e-08			-0.04	-1.59183e-06			2.0202	4.57704e-06			6.13505e-06	6.18126e-08			-0.04	-1.40839e-05			-19.0955	4.23967e-05
4.16609e-06	3.73786e-08			-0.06	-2.40852e-06			-18.6935	5.71683e-07			6.32422e-06	2.9076e-08			-0.06	-2.40299e-06			2.82828	4.64746e-06			6.25303e-06	6.19737e-08			-0.06	-2.10738e-05			-18.6935	4.19958e-05
4.2447e-06	3.63068e-08			-0.08	-3.20035e-06			-18.2915	5.65782e-07			6.44354e-06	2.373e-08			-0.08	-3.21361e-06			3.63636	4.71507e-06							-0.08	-2.81594e-05			-18.2915	4.16053e-05
4.3233e-06	3.57198e-08			-0.1	-3.99382e-06			-17.8895	5.60298e-07			6.56287e-06	2.3188e-08			-0.1	-4.02822e-06			4.44444	4.78346e-06							-0.1	-3.5315e-05			-17.8895	4.12174e-05
4.40191e-06	3.49747e-08			-0.12	-4.7791e-06			-17.4874	5.54502e-07			6.68219e-06	2.3057e-08			-0.12	-4.84023e-06			5.25253	4.85158e-06							-0.12	-4.23976e-05			-17.4874	4.08254e-05
4.48051e-06	3.42441e-08			-0.14	-5.56457e-06			-17.0854	5.48262e-07			6.80152e-06	2.1039e-08			-0.14	-5.65313e-06			6.06061	4.91783e-06							-0.14	-4.95696e-05			-17.0854	4.04194e-05
4.55912e-06	3.40637e-08			-0.16	-6.34664e-06			-16.6834	5.42612e-07			6.92084e-06	1.8918e-08			-0.16	-6.46581e-06			6.86869	4.98418e-06							-0.16	-5.67111e-05			-16.6834	4.0012e-05
4.63772e-06	3.43413e-08			-0.18	-7.12331e-06			-16.2814	5.36511e-07			7.04017e-06	1.9821e-08			-0.18	-7.27886e-06			7.67677	5.04864e-06							-0.18	-6.38859e-05			-16.2814	3.96227e-05
4.71633e-06	3.45019e-08			-0.2	-7.89536e-06			-15.8794	5.30857e-07							-0.2	-8.0924e-06			8.48485	5.11396e-06							-0.2	-7.1073e-05			-15.8794	3.92195e-05
				-0.22	-8.66566e-06			-15.4774	5.25035e-07							-0.22	-8.90608e-06			9.29293	5.17729e-06							-0.22	-7.82598e-05			-15.4774	3.88436e-05
				-0.24	-9.43155e-06			-15.0754	5.19457e-07							-0.24	-9.72059e-06			10.101	5.24192e-06							-0.24	-8.54548e-05			-15.0754	3.84533e-05
				-0.26	-1.02009e-05			-14.6734	5.1347e-07							-0.26	-1.0537e-05			10.9091	5.30472e-06							-0.26	-9.27107e-05			-14.6734	3.80827e-05
				-0.28	-1.09604e-05			-14.2714	5.07368e-07							-0.28	-1.13519e-05			11.7172	5.36699e-06							-0.28	-9.99271e-05			-14.2714	3.76971e-05
				-0.3	-1.17165e-05			-13.8694	5.01608e-07							-0.3	-1.217e-05			12.5252	5.43024e-06							-0.3	-0.000107129			-13.8694	3.73195e-05
				-0.32	-1.24756e-05			-13.4673	4.95771e-07							-0.32	-1.29834e-05			13.3333	5.49147e-06							-0.32	-0.000114314			-13.4673	3.69451e-05
				-0.34	-1.32308e-05			-13.0653	4.89847e-07							-0.34	-1.38023e-05			14.1414	5.55353e-06							-0.34	-0.000121573			-13.0653	3.65585e-05
				-0.36	-1.39796e-05			-12.6633	4.83866e-07							-0.36	-1.46186e-05			14.9495	5.61431e-06							-0.36	-0.000128896			-12.6633	3.61841e-05
				-0.38	-1.4726e-05			-12.2613	4.7838e-07							-0.38	-1.54385e-05			15.7576	5.67448e-06							-0.38	-0.000136161			-12.2613	3.58073e-05
				-0.4	-1.54672e-05			-11.8593	4.72351e-07							-0.4	-1.62569e-05			16.5657	5.73499e-06							-0.4	-0.000143434			-11.8593	3.54399e-05
				-0.42	-1.62203e-05			-11.4573	4.66405e-07							-0.42	-1.7076e-05			17.3737	5.79371e-06							-0.42	-0.000150811			-11.4573	3.5075e-05
				-0.44	-1.69568e-05			-11.0553	4.60665e-07							-0.44	-1.78949e-05			18.1818	5.85333e-06							-0.44	-0.000158087			-11.0553	3.47128e-05
				-0.46	-1.76902e-05			-10.6533	4.55225e-07							-0.46	-1.87128e-05			18.9899	5.91193e-06							-0.46	-0.000165442			-10.6533	3.43363e-05
				-0.48	-1.8436e-05			-10.2513	4.49205e-07							-0.48	-1.95325e-05			19.798	5.96931e-06							-0.48	-0.000172807			-10.2513	3.39824e-05
				-0.5	-1.91595e-05			-9.84925	4.43414e-07							-0.5	-2.03523e-05			20.6061	6.01846e-06							-0.5	-0.000180161			-9.84925	3.36152e-05
				-0.52	-1.98953e-05			-9.44724	4.37731e-07							-0.52	-2.11681e-05			21.4141	6.03615e-06							-0.52	-0.00018766			-9.44724	3.32574e-05
				-0.54	-2.06304e-05			-9.04523	4.32312e-07							-0.54	-2.19901e-05			22.2222	6.05984e-06							-0.54	-0.000195065			-9.04523	3.29054e-05
				-0.56	-2.13518e-05			-8.64322	4.26499e-07							-0.56	-2.28101e-05			23.0303	6.08101e-06							-0.56	-0.000202428			-8.64322	3.25754e-05
				-0.58	-2.20851e-05			-8.24121	4.20827e-07							-0.58	-2.36325e-05			23.8384	6.10411e-06							-0.58	-0.000209976			-8.24121	3.22115e-05
				-0.6	-2.281e-05			-7.8392	4.14951e-07							-0.6	-2.44563e-05			24.6465	6.12284e-06							-0.6	-0.000218268			-7.8392	3.18709e-05
				-0.62	-2.35324e-05			-7.43719	4.09179e-07							-0.62	-2.52784e-05			25.4546	6.12816e-06							-0.62	-0.000225411			-7.43719	3.15216e-05
				-0.64	-2.42534e-05			-7.03518	4.03779e-07							-0.64	-2.61003e-05			26.2626	6.14489e-06							-0.64	-0.000232845			-7.03518	3.11689e-05
				-0.66	-2.49826e-05			-6.63317	3.97967e-07							-0.66	-2.69287e-05			27.0707	6.16101e-06							-0.66	-0.000240384			-6.63317	3.08274e-05
				-0.68	-2.57037e-05			-6.23116	3.92464e-07							-0.68	-2.77462e-05			27.8788	6.15743e-06							-0.68	-0.000247853			-6.23116	3.05003e-05
				-0.7	-2.64322e-05			-5.82915	3.86678e-07							-0.7	-2.8571e-05			28.6869	6.17702e-06							-0.7	-0.000255357			-5.82915	3.01518e-05
				-0.72	-2.71493e-05			-5.42714	3.81187e-07							-0.72	-2.94018e-05			29.4949	6.19316e-06							-0.72	-0.000262973			-5.42714	2.98249e-05
				-0.74	-2.78587e-05			-5.02513	3.75451e-07							-0.74	-3.02274e-05			30.303	6.20391e-06							-0.74	-0.000270554			-5.02513	2.94863e-05
				-0.76	-2.85852e-05			-4.62312	3.70176e-07							-0.76	-3.10577e-05			31.1111	6.22248e-06							-0.76	-0.000278029			-4.62312	2.91595e-05
				-0.78	-2.93201e-05			-4.22111	3.64617e-07							-0.78	-3.18806e-05			31.9192	6.23505e-06							-0.78	-0.000285692			-4.22111	2.88331e-05
				-0.8	-3.00293e-05			-3.8191	3.58995e-07							-0.8	-3.27081e-05			32.7273	6.24325e-06							-0.8	-0.00029317			-3.8191	2.85226e-05
				-0.82	-3.07574e-05			-3.41709	3.5357e-07							-0.82	-3.3531e-05			33.5354	6.25622e-06							-0.82	-0.000300875			-3.41709	2.81995e-05
				-0.84	-3.14604e-05			-3.01508	3.47961e-07							-0.84	-3.4354e-05			34.3434	6.2702e-06							-0.84	-0.000308629			-3.01508	2.79052e-05
				-0.86	-3.21825e-05			-2.61307	3.42262e-07							-0.86	-3.51781e-05			35.1515	6.27623e-06							-0.86	-0.000316367			-2.61307	2.7596e-05
				-0.88	-3.29048e-05			-2.21106	3.37094e-07							-0.88	-3.60086e-05			35.9596	6.28051e-06							-0.88	-0.000324368			-2.21106	2.72822e-05
				-0.9	-3.36296e-05			-1.80905	3.3151e-07							-0.9	-3.68406e-05			36.7677	6.28772e-06							-0.9	-0.000332636			-1.80905	2.69063e-05
				-0.92	-3.43453e-05			-1.40704	3.25845e-07							-0.92	-3.76729e-05			37.5758	6.29299e-06							-0.92	-0.000340783			-1.40704	2.66341e-05
				-0.94	-3.50602e-05			-1.00503	3.20726e-07							-0.94	-3.85049e-05			38.3838	6.30038e-06							-0.94	-0.000349365			-1.00503	2.63366e-05
				-0.96	-3.57903e-05			-0.60302	3.15478e-07							-0.96	-3.93372e-05			39.1919	6.30506e-06							-0.96	-0.000357999			-0.60302	2.60616e-05
				-0.98	-3.64919e-05			-0.20101	3.09982e-07							-0.98	-4.01627e-05			40	6.31507e-06							-0.98	-0.000366746			-0.20101	2.56946e-05
				-1	-3.7185e-05			0.20101	3.04729e-07							-1	-4.09959e-05			--	--							-1	-0.000375767			0.20101	2.54385e-05
								0.60302	2.99104e-07											--	--											0.60302	2.50924e-05
								1.00503	2.93765e-07											--	--											1.00503	2.48234e-05
								1.40704	2.88707e-07											--	--											1.40704	2.45761e-05
								1.80905	2.83543e-07											--	--											1.80905	2.4319e-05
								2.21106	2.78239e-07											--	--											2.21106	2.39731e-05
								2.61307	2.7317e-07											--	--											2.61307	2.37466e-05
								3.01508	2.68144e-07											--	--											3.01508	2.3487e-05
								3.41709	2.63111e-07											--	--											3.41709	2.327e-05
								3.8191	2.58453e-07											--	--											3.8191	2.30394e-05
								4.22111	2.53659e-07											--	--											4.22111	2.28043e-05
								4.62312	2.48617e-07											--	--											4.62312	2.256e-05
								5.02513	2.43887e-07											--	--											5.02513	2.23393e-05
								5.42714	2.39212e-07											--	--											5.42714	2.21243e-05
								5.82915	2.344e-07											--	--											5.82915	2.18881e-05
								6.23116	2.29744e-07											--	--											6.23116	2.1686e-05
								6.63317	2.25105e-07											--	--											6.63317	2.14719e-05
								7.03518	2.2054e-07											--	--											7.03518	2.12611e-05
								7.43719	2.16026e-07											--	--											7.43719	2.10635e-05
								7.8392	2.11704e-07											--	--											7.8392	2.08638e-05
								8.24121	2.07218e-07											--	--											8.24121	2.0663e-05
								8.64322	2.02945e-07											--	--											8.64322	2.04667e-05
								9.04523	1.98637e-07											--	--											9.04523	2.02666e-05
								9.44724	1.94344e-07											--	--											9.44724	2.00983e-05
								9.84925	1.90107e-07											--	--											9.84925	1.99351e-05
								10.2513	1.86001e-07											--	--											10.2513	1.97613e-05
								10.6533	1.82058e-07											--	--											10.6533	1.95751e-05
								11.0553	1.78036e-07											--	--											11.0553	1.94146e-05
								11.4573	1.74201e-07											--	--											11.4573	1.92489e-05
								11.8593	1.70252e-07											--	--											11.8593	1.90999e-05
								12.2613	1.66456e-07											--	--											12.2613	1.89319e-05
								12.6633	1.62843e-07											--	--											12.6633	1.87964e-05
								13.0653	1.59381e-07											--	--											13.0653	1.86668e-05
								13.4673	1.55872e-07											--	--											13.4673	1.85275e-05
								13.8694	1.52411e-07											--	--											13.8694	1.83934e-05
								14.2714	1.48974e-07											--	--											14.2714	1.82599e-05
								14.6734	1.45513e-07											--	--											14.6734	1.81334e-05
								15.0754	1.42153e-07											--	--											15.0754	1.8014e-05
								15.4774	1.39228e-07											--	--											15.4774	1.78952e-05
								15.8794	1.36288e-07											--	--											15.8794	1.77688e-05
								16.2814	1.33246e-07											--	--											16.2814	1.76732e-05
								16.6834	1.30467e-07											--	--											16.6834	1.7582e-05
								17.0854	1.27708e-07											--	--											17.0854	1.74532e-05
								17.4874	1.25049e-07											--	--											17.4874	1.73662e-05
								17.8895	1.2259e-07											--	--											17.8895	1.72654e-05
								18.2915	1.20102e-07											--	--											18.2915	1.71616e-05
								18.6935	1.17663e-07											--	--											18.6935	1.70855e-05
								19.0955	1.15317e-07											--	--											19.0955	1.70098e-05
								19.4975	1.1303e-07											--	--											19.4975	1.69123e-05
								19.8995	1.1082e-07											--	--											19.8995	1.68187e-05
								20.3015	1.08768e-07											--	--											20.3015	1.67301e-05
								20.7035	1.06736e-07											--	--											20.7035	1.66585e-05
								21.1055	1.03916e-07											--	--											21.1055	1.65047e-05
								21.5075	1.02019e-07											--	--											21.5075	1.64429e-05
								21.9095	1.00073e-07											--	--											21.9095	1.63834e-05
								22.3116	9.84441e-08											--	--											22.3116	1.632e-05
								22.7136	9.68618e-08											--	--											22.7136	1.62542e-05
								23.1156	9.51406e-08											--	--											23.1156	1.61747e-05
								23.5176	9.35502e-08											--	--											23.5176	1.61102e-05
								23.9196	9.21048e-08											--	--											23.9196	1.60654e-05
								24.3216	9.07258e-08											--	--											24.3216	1.5999e-05
								24.7236	8.92079e-08											--	--											24.7236	1.59543e-05
								25.1256	8.81034e-08											--	--											25.1256	1.58853e-05
								25.5276	8.68213e-08											--	--											25.5276	1.58283e-05
								25.9296	8.55784e-08											--	--											25.9296	1.57842e-05
								26.3317	8.44414e-08											--	--											26.3317	1.57163e-05
								26.7337	8.31975e-08											--	--											26.7337	1.56631e-05
								27.1357	8.21718e-08											--	--											27.1357	1.56353e-05
								27.5377	8.11537e-08											--	--											27.5377	1.5583e-05
								27.9397	8.02213e-08											--	--											27.9397	1.5523e-05
								28.3417	7.92154e-08											--	--											28.3417	1.54894e-05
								28.7437	7.81657e-08											--	--											28.7437	1.54817e-05
								29.1457	7.72504e-08											--	--											29.1457	1.54251e-05
								29.5477	7.64243e-08											--	--											29.5477	1.53659e-05
								29.9498	7.55527e-08											--	--											29.9498	1.53291e-05
								30.3518	7.4664e-08											--	--											30.3518	1.53033e-05
								30.7538	7.35068e-08											--	--											30.7538	1.52661e-05
								31.1558	7.29776e-08											--	--											31.1558	1.52349e-05
								31.5578	7.22562e-08											--	--											31.5578	1.51952e-05
								31.9598	7.17041e-08											--	--											31.9598	1.51499e-05
								32.3618	7.11217e-08											--	--											32.3618	1.51306e-05
								32.7638	7.0426e-08											--	--											32.7638	1.50908e-05
								33.1658	6.97566e-08											--	--											33.1658	1.50492e-05
								33.5678	6.92769e-08											--	--											33.5678	1.50273e-05
								33.9699	6.85363e-08											--	--											33.9699	1.49845e-05
								34.3719	6.80651e-08											--	--											34.3719	1.49623e-05
								34.7739	6.75439e-08											--	--											34.7739	1.49229e-05
								35.1759	6.70776e-08											--	--											35.1759	1.48964e-05
								35.5779	6.65653e-08											--	--											35.5779	1.48615e-05
								35.9799	6.62324e-08											--	--											35.9799	1.48339e-05
								36.3819	6.58225e-08											--	--											36.3819	1.48146e-05
								36.7839	6.53131e-08											--	--											36.7839	1.47954e-05
								37.1859	6.49003e-08											--	--											37.1859	1.47465e-05
								37.5879	6.46256e-08											--	--											37.5879	1.47437e-05
								37.99	6.4145e-08											--	--											37.99	1.47179e-05
								38.392	6.37864e-08											--	--											38.392	1.4691e-05
								38.794	6.32884e-08											--	--											38.794	1.46664e-05
								39.196	6.28976e-08											--	--											39.196	1.46371e-05
								39.598	6.25438e-08											--	--											39.598	1.46146e-05
								40	6.2135e-08											--	--											40	1.45941e-05
																				--	--

## Sheet: Fig. S3
Fig. S3a						Fig. S3b
	bP	b-As0.6P0.4	b-As0.83P0.17
Raman Shift (cm-1)	Intensity	Intensity	Intensity			Wavelenght (μm)	bP (AC)	bP (ZZ)	b-As0.6P0.4 (AC)	b-As0.6P0.4 (ZZ)	b-As0.83P0.17 (AC)	b-As0.83P0.17 (ZZ)
200.206	0.00655	1.19425	2.25074			1.50051	0.79299	0.68692	0.78055	0.68771	0.79769	0.78182
200.723	0.00598	1.19316	2.25137			1.50138	0.78865	0.68055	0.77756	0.68409	0.79096	0.77984
201.24	0.00556	1.19213	2.25219			1.50225	0.7851	0.67966	0.77635	0.6848	0.7852	0.76784
201.757	0.00537	1.1912	2.25299			1.50312	0.78472	0.68577	0.77825	0.69012	0.78962	0.75929
202.274	0.0053	1.19021	2.25357			1.50399	0.78469	0.6904	0.77723	0.69382	0.79803	0.76075
202.791	0.00533	1.18942	2.25381			1.50487	0.78455	0.69092	0.77414	0.69107	0.80146	0.75965
203.306	0.00512	1.18856	2.25415			1.50574	0.78565	0.69112	0.77469	0.6865	0.80341	0.75618
203.823	0.00487	1.18791	2.25442			1.50662	0.78739	0.68868	0.77729	0.68568	0.81009	0.75934
204.34	0.00472	1.18726	2.25471			1.50749	0.78814	0.68348	0.77596	0.68531	0.81391	0.76361
204.857	0.00458	1.18665	2.25504			1.50837	0.78881	0.68246	0.77272	0.68311	0.80404	0.76477
205.374	0.00461	1.18654	2.25562			1.50925	0.792	0.68675	0.7742	0.68092	0.79173	0.76318
205.89	0.00442	1.18563	2.25651			1.51013	0.79339	0.69053	0.77708	0.67888	0.79047	0.76136
206.407	0.00452	1.18504	2.25756			1.51101	0.78909	0.69145	0.77677	0.67903	0.79214	0.76487
206.924	0.00461	1.18467	2.2588			1.51189	0.78525	0.69151	0.77625	0.68263	0.79031	0.76799
207.441	0.0047	1.18439	2.26005			1.51277	0.78567	0.68967	0.77638	0.68613	0.79098	0.76614
207.955	0.00473	1.18404	2.26135			1.51365	0.78691	0.68479	0.7768	0.6879	0.79363	0.76832
208.472	0.00478	1.18384	2.26267			1.51454	0.78702	0.68011	0.77952	0.68952	0.79457	0.77212
208.989	0.00481	1.18415	2.26426			1.51542	0.78711	0.67731	0.78209	0.68934	0.79752	0.76873
209.505	0.00488	1.1848	2.26604			1.51631	0.78651	0.67552	0.77873	0.68447	0.8015	0.76656
210.022	0.00472	1.18596	2.26799			1.51719	0.78468	0.67355	0.77369	0.67852	0.79809	0.77164
210.538	0.00472	1.18741	2.27007			1.51808	0.78461	0.67103	0.77558	0.67559	0.78823	0.77436
211.053	0.0046	1.19004	2.27231			1.51897	0.78618	0.67148	0.77981	0.67309	0.78338	0.76931
211.569	0.00473	1.1908	2.27444			1.51986	0.78379	0.67451	0.77803	0.66992	0.78859	0.76195
212.086	0.00492	1.19223	2.27738			1.52075	0.77761	0.67231	0.7729	0.66868	0.79865	0.76112
212.602	0.00507	1.19401	2.28046			1.52165	0.77491	0.66551	0.7689	0.67	0.80507	0.77011
213.119	0.00546	1.19596	2.28398			1.52254	0.77719	0.66402	0.76405	0.67212	0.80177	0.77669
213.635	0.00546	1.19766	2.28775			1.52343	0.77985	0.66971	0.75706	0.67272	0.79549	0.77032
214.149	0.00545	1.19943	2.29197			1.52433	0.78034	0.67448	0.75256	0.6719	0.79251	0.76125
214.665	0.00542	1.20137	2.29657			1.52523	0.7798	0.67316	0.75599	0.67004	0.78654	0.75905
215.182	0.0054	1.20351	2.30198			1.52612	0.7802	0.66801	0.76427	0.66646	0.77999	0.75736
215.698	0.00532	1.20632	2.3085			1.52702	0.77989	0.66173	0.76578	0.66302	0.77733	0.75507
216.212	0.0052	1.20921	2.31745			1.52792	0.77828	0.6575	0.75806	0.66265	0.7741	0.76043
216.728	0.00504	1.21418	2.32737			1.52882	0.77592	0.65951	0.75221	0.66555	0.77798	0.76759
217.245	0.00465	1.21817	2.34011			1.52973	0.77035	0.66494	0.75392	0.66906	0.79466	0.76052
217.761	0.00461	1.22054	2.35792			1.53063	0.76536	0.66728	0.75768	0.66992	0.80652	0.74277
218.277	0.00466	1.22262	2.38228			1.53153	0.76618	0.66399	0.75984	0.66579	0.80092	0.7329
218.791	0.00487	1.22607	2.41714			1.53244	0.76944	0.65554	0.76162	0.66002	0.79002	0.7376
219.307	0.00505	1.23121	2.4612			1.53334	0.77218	0.64685	0.75956	0.6596	0.78752	0.74959
219.823	0.00514	1.23779	2.51611			1.53425	0.77483	0.6448	0.75181	0.66393	0.78891	0.75488
220.337	0.00515	1.24451	2.57184			1.53516	0.77669	0.64938	0.748	0.66773	0.78715	0.74491
220.853	0.00504	1.25807	2.63879			1.53607	0.77631	0.65515	0.75253	0.66872	0.78747	0.73213
221.369	0.00487	1.27124	2.70314			1.53698	0.77158	0.65836	0.75619	0.66635	0.79128	0.73362
221.885	0.00487	1.29536	2.76237			1.53789	0.76481	0.65831	0.75621	0.66203	0.79119	0.74723
222.399	0.00513	1.31596	2.81858			1.5388	0.76248	0.65568	0.75809	0.65915	0.78606	0.75594
222.914	0.00542	1.34945	2.86775			1.53972	0.76457	0.65125	0.76143	0.65898	0.77935	0.75112
223.43	0.00633	1.38942	2.90283			1.54063	0.76666	0.64764	0.76353	0.65877	0.77253	0.74023
223.946	0.00648	1.44536	2.92747			1.54155	0.76828	0.64723	0.76328	0.65681	0.76898	0.73306
224.46	0.0066	1.50145	2.94091			1.54247	0.76922	0.64824	0.75873	0.65673	0.76962	0.73938
224.975	0.00644	1.55693	2.94555			1.54338	0.76766	0.6501	0.75175	0.66124	0.76874	0.75751
225.491	0.00635	1.60816	2.94161			1.5443	0.76495	0.65324	0.74772	0.66497	0.76411	0.76836
226.005	0.00628	1.65717	2.92939			1.54522	0.76507	0.65301	0.74762	0.66161	0.75911	0.76322
226.52	0.00598	1.70416	2.91062			1.54615	0.76666	0.64821	0.75006	0.65456	0.75373	0.75086
227.036	0.006	1.75357	2.88908			1.54707	0.76633	0.64566	0.75339	0.65108	0.74803	0.74231
227.55	0.00604	1.78761	2.86786			1.54799	0.76577	0.64732	0.75276	0.65154	0.74838	0.74491
228.065	0.00629	1.81277	2.84186			1.54892	0.76615	0.64959	0.74791	0.65096	0.75592	0.75486
228.581	0.00648	1.82189	2.82252			1.54984	0.76588	0.65215	0.74617	0.64896	0.76207	0.75844
229.094	0.00658	1.82471	2.80475			1.55077	0.76389	0.65361	0.74973	0.64974	0.76195	0.75126
229.61	0.00676	1.8262	2.8072			1.5517	0.76074	0.65155	0.75287	0.65097	0.75656	0.74206
230.123	0.00659	1.81877	2.80519			1.55263	0.75824	0.64756	0.75222	0.64628	0.75174	0.7363
230.638	0.00632	1.81484	2.82486			1.55356	0.75735	0.64505	0.74854	0.63837	0.7538	0.73242
231.154	0.00601	1.80204	2.83475			1.55449	0.75849	0.64503	0.7439	0.6338	0.75984	0.72796
231.667	0.00581	1.79322	2.85622			1.55542	0.76048	0.64396	0.74179	0.6328	0.7636	0.72621
232.183	0.00565	1.78461	2.89105			1.55635	0.76025	0.64127	0.74291	0.6353	0.76302	0.73134
232.698	0.00533	1.77638	2.95037			1.55729	0.75878	0.64071	0.74434	0.64195	0.76005	0.73493
233.211	0.0053	1.76763	2.98748			1.55822	0.75992	0.64086	0.74445	0.64778	0.75986	0.73184
233.726	0.00563	1.76566	3.03633			1.55916	0.76211	0.63833	0.74344	0.64876	0.76437	0.73322
234.239	0.0057	1.76523	3.07712			1.5601	0.7611	0.63457	0.74177	0.6474	0.76763	0.74067
234.755	0.00558	1.76843	3.11709			1.56104	0.75812	0.63387	0.73858	0.64633	0.76618	0.74213
235.27	0.00549	1.77529	3.15119			1.56198	0.75706	0.63673	0.73373	0.64469	0.76528	0.7388
235.783	0.00518	1.78978	3.1749			1.56292	0.75736	0.63652	0.73022	0.64181	0.76663	0.74154
236.298	0.00517	1.80699	3.18695			1.56386	0.75592	0.6297	0.73015	0.63879	0.76801	0.74954
236.811	0.00488	1.83108	3.2			1.56481	0.7531	0.62284	0.73183	0.63683	0.76972	0.7544
237.326	0.00502	1.85723	3.18594			1.56575	0.7515	0.62216	0.73299	0.63563	0.77033	0.75429
237.839	0.00523	1.88466	3.16327			1.5667	0.75168	0.62513	0.73442	0.63518	0.77063	0.75196
238.354	0.00503	1.91426	3.11772			1.56765	0.75096	0.62738	0.73652	0.63618	0.77297	0.74741
238.869	0.00493	1.94615	3.07015			1.56859	0.7488	0.62848	0.73591	0.63625	0.77202	0.74422
239.382	0.00478	1.97856	3.01703			1.56954	0.74903	0.62776	0.73143	0.63176	0.76263	0.74694
239.897	0.00462	2.00743	2.96321			1.57049	0.75166	0.62452	0.72654	0.62459	0.75288	0.74869
240.41	0.00451	2.0345	2.90926			1.57145	0.75363	0.62117	0.72345	0.62143	0.75177	0.74244
240.924	0.00446	2.05859	2.84841			1.5724	0.75459	0.62004	0.72289	0.62435	0.75478	0.73653
241.437	0.00468	2.07798	2.79768			1.57335	0.75482	0.62169	0.72631	0.62743	0.75475	0.73982
241.952	0.00501	2.09233	2.74964			1.57431	0.7541	0.6252	0.73019	0.62815	0.75256	0.74464
242.465	0.00503	2.09896	2.7157			1.57526	0.75315	0.62779	0.72871	0.6289	0.75281	0.74547
242.979	0.00501	2.1	2.69815			1.57622	0.75308	0.62677	0.72378	0.62872	0.75353	0.74728
243.492	0.00484	2.09541	2.68013			1.57718	0.75201	0.62246	0.72101	0.62775	0.75106	0.74523
244.007	0.00484	2.08666	2.66275			1.57814	0.74744	0.61862	0.72323	0.62861	0.75139	0.7368
244.519	0.00489	2.06984	2.64749			1.5791	0.74196	0.61805	0.72858	0.63048	0.75534	0.73113
245.034	0.00506	2.04788	2.63602			1.58006	0.73888	0.61996	0.73141	0.62954	0.75511	0.73036
245.547	0.00509	2.02162	2.62861			1.58103	0.73819	0.62329	0.73019	0.62487	0.75307	0.73138
246.061	0.00527	1.99342	2.62462			1.58199	0.74043	0.62558	0.72884	0.62104	0.75532	0.73185
246.574	0.0055	1.96333	2.62379			1.58296	0.74506	0.62272	0.7302	0.62031	0.75895	0.73313
247.088	0.00568	1.93398	2.62434			1.58393	0.74759	0.61811	0.73158	0.62041	0.75841	0.73714
247.6	0.00593	1.90537	2.6303			1.58489	0.74575	0.61903	0.72759	0.62115	0.75485	0.73757
248.115	0.00615	1.8786	2.63964			1.58586	0.74238	0.62294	0.71976	0.6233	0.7522	0.73524
248.627	0.00575	1.85454	2.65351			1.58683	0.74085	0.62249	0.7156	0.62604	0.74796	0.73574
249.14	0.00563	1.83317	2.6673			1.58781	0.74072	0.61772	0.71688	0.6282	0.73993	0.73499
249.654	0.00597	1.81341	2.68463			1.58878	0.73984	0.61481	0.71827	0.62898	0.73419	0.73502
250.166	0.00639	1.80368	2.70381			1.58975	0.73913	0.61758	0.7176	0.62774	0.73706	0.73543
250.681	0.00681	1.79305	2.7183			1.59073	0.73939	0.62163	0.71786	0.62404	0.74687	0.72719
251.193	0.00705	1.78098	2.74121			1.5917	0.73949	0.62102	0.71943	0.61934	0.7553	0.71879
251.707	0.00693	1.77011	2.76406			1.59268	0.73821	0.61749	0.71905	0.61609	0.75888	0.7219
252.219	0.00711	1.75747	2.78576			1.59366	0.73526	0.61544	0.7171	0.61594	0.76135	0.72698
252.731	0.00728	1.74394	2.80375			1.59464	0.73358	0.61442	0.7181	0.61686	0.76234	0.72476
253.245	0.00744	1.72819	2.82088			1.59562	0.73434	0.61298	0.72058	0.61383	0.75907	0.72273
253.758	0.00755	1.7102	2.83407			1.5966	0.7345	0.61245	0.71877	0.60921	0.7525	0.72674
254.272	0.00761	1.69075	2.83883			1.59759	0.73409	0.61149	0.71496	0.61012	0.74575	0.73185
254.784	0.00773	1.67032	2.8411			1.59857	0.735	0.6082	0.71483	0.61468	0.74233	0.73018
255.296	0.00799	1.64832	2.83966			1.59956	0.73584	0.60611	0.71723	0.61556	0.74179	0.72135
255.81	0.00815	1.62466	2.83295			1.60055	0.73507	0.60805	0.71804	0.61223	0.74111	0.71568
256.322	0.00831	1.60007	2.82379			1.60154	0.73459	0.61147	0.71601	0.60898	0.74082	0.71575
256.833	0.00844	1.57532	2.80488			1.60253	0.7366	0.61046	0.71271	0.60774	0.74152	0.71287
257.347	0.00857	1.54947	2.7804			1.60352	0.73873	0.60424	0.70975	0.60876	0.73997	0.70764
257.859	0.00875	1.52332	2.75148			1.60451	0.73689	0.59971	0.70751	0.61107	0.73737	0.70839
258.371	0.00877	1.49691	2.71993			1.6055	0.73163	0.59936	0.70624	0.61277	0.73766	0.7157
258.885	0.00877	1.47102	2.68656			1.6065	0.72807	0.59906	0.7062	0.61346	0.7379	0.72372
259.397	0.00865	1.44192	2.65137			1.60749	0.72989	0.59729	0.7072	0.61264	0.73538	0.72904
259.908	0.00856	1.4131	2.6157			1.60849	0.73446	0.59578	0.70868	0.6093	0.73508	0.7277
260.422	0.00845	1.38553	2.57749			1.60949	0.73523	0.59545	0.70933	0.60567	0.7372	0.71849
260.934	0.00831	1.35931	2.53874			1.61049	0.73029	0.59559	0.70931	0.60527	0.73612	0.70993
261.446	0.00809	1.33423	2.50068			1.61149	0.72576	0.59504	0.70994	0.60684	0.73465	0.70714
261.959	0.00797	1.31112	2.46675			1.61249	0.72625	0.5945	0.70981	0.60692	0.73633	0.70819
262.471	0.008	1.28967	2.43366			1.61349	0.72948	0.59601	0.70764	0.60592	0.73699	0.71299
262.982	0.00787	1.26861	2.40106			1.6145	0.73193	0.59834	0.70557	0.60496	0.73566	0.71781
263.496	0.00769	1.248	2.36903			1.61551	0.73177	0.59903	0.70596	0.60395	0.73608	0.71752
264.007	0.00771	1.22964	2.3405			1.61651	0.72913	0.59801	0.70805	0.60412	0.73849	0.71588
264.519	0.00778	1.21386	2.31416			1.61752	0.72737	0.59668	0.708	0.60437	0.73748	0.71555
265.032	0.00779	1.20251	2.29631			1.61853	0.72921	0.59556	0.70403	0.60209	0.73096	0.714
265.544	0.00782	1.19155	2.27934			1.61954	0.73077	0.59339	0.69902	0.59897	0.72644	0.71455
266.055	0.00775	1.18239	2.26656			1.62055	0.7279	0.59184	0.69788	0.59741	0.72633	0.72091
266.567	0.00781	1.17488	2.25976			1.62157	0.72449	0.59271	0.70167	0.59626	0.72586	0.72846
267.08	0.00793	1.17151	2.25222			1.62258	0.72486	0.59369	0.70443	0.59466	0.72655	0.73207
267.591	0.0081	1.16707	2.24758			1.6236	0.72687	0.59361	0.70279	0.59377	0.72956	0.73165
268.103	0.00822	1.16295	2.24505			1.62462	0.72779	0.59148	0.70103	0.59346	0.73131	0.72592
268.614	0.00833	1.1597	2.24279			1.62563	0.72775	0.58625	0.70153	0.5937	0.73263	0.71548
269.127	0.00837	1.15787	2.24186			1.62665	0.72782	0.58139	0.70172	0.59504	0.73334	0.70727
269.638	0.00843	1.15735	2.24163			1.62767	0.72839	0.58054	0.70064	0.59554	0.72948	0.70463
270.149	0.00839	1.15749	2.24253			1.6287	0.7267	0.58202	0.69916	0.59443	0.72343	0.70466
270.661	0.00837	1.15829	2.24287			1.62972	0.72169	0.58118	0.69713	0.5937	0.72079	0.70518
271.172	0.0084	1.15941	2.2437			1.63075	0.71863	0.57782	0.69435	0.59375	0.7219	0.70668
271.685	0.00839	1.16045	2.24289			1.63177	0.7191	0.57634	0.6915	0.59297	0.72389	0.70631
272.196	0.00842	1.16094	2.24217			1.6328	0.7191	0.57755	0.69118	0.59126	0.72348	0.6997
272.707	0.00831	1.16036	2.24151			1.63383	0.71828	0.57801	0.69401	0.58995	0.72024	0.69182
273.218	0.00805	1.1596	2.2411			1.63486	0.71892	0.57711	0.69531	0.58806	0.71894	0.68816
273.729	0.00784	1.15844	2.24084			1.63589	0.72113	0.57693	0.6933	0.58412	0.72326	0.68649
274.242	0.00754	1.15727	2.24027			1.63692	0.7231	0.57782	0.69087	0.58021	0.72908	0.68476
274.753	0.00729	1.1561	2.24015			1.63796	0.72291	0.57862	0.6889	0.57917	0.73166	0.68226
275.264	0.00728	1.15503	2.24001			1.63899	0.72009	0.5782	0.68815	0.58064	0.73159	0.68128
275.774	0.00729	1.154	2.23976			1.64003	0.71629	0.57707	0.68918	0.58282	0.72802	0.686
276.285	0.00719	1.1532	2.23962			1.64107	0.71439	0.57664	0.68911	0.58463	0.72379	0.69436
276.798	0.00722	1.15241	2.23929			1.64211	0.71557	0.57678	0.68811	0.58469	0.7266	0.70063
277.309	0.00736	1.15206	2.23917			1.64315	0.71765	0.57756	0.68932	0.58336	0.7309	0.70332
277.82	0.00757	1.1519	2.23919			1.64419	0.71785	0.57902	0.69044	0.58209	0.72782	0.70506
278.33	0.00762	1.15175	2.23946			1.64523	0.71563	0.578	0.68799	0.58045	0.72344	0.70719
278.841	0.00773	1.15189	2.23973			1.64628	0.71393	0.57344	0.68505	0.57934	0.72127	0.70627
279.352	0.00779	1.15262	2.24013			1.64732	0.71579	0.57043	0.68561	0.57966	0.71827	0.70014
279.862	0.00784	1.15336	2.24044			1.64837	0.71746	0.57171	0.68747	0.57951	0.71855	0.69369
280.373	0.00784	1.15455	2.24066			1.64942	0.71469	0.57339	0.68723	0.57829	0.7231	0.69034
280.886	0.00786	1.15487	2.24069			1.65047	0.71172	0.57193	0.6847	0.577	0.72366	0.6888
281.396	0.00789	1.15494	2.24058			1.65152	0.71252	0.56782	0.6816	0.57605	0.719	0.68811
281.907	0.00769	1.15496	2.24018			1.65257	0.71391	0.56511	0.68031	0.576	0.71561	0.68742
282.417	0.00751	1.15426	2.24002			1.65363	0.71273	0.56745	0.67942	0.57623	0.71485	0.68847
282.928	0.00733	1.15533	2.2399			1.65468	0.71074	0.5711	0.67726	0.57538	0.71367	0.69163
283.438	0.0072	1.15759	2.23963			1.65574	0.71	0.5715	0.67744	0.57421	0.71059	0.69028
283.948	0.00716	1.16045	2.23898			1.6568	0.7096	0.57115	0.68064	0.57413	0.70887	0.68533
284.459	0.0071	1.16418	2.2386			1.65786	0.70843	0.57065	0.68281	0.57414	0.71275	0.68699
284.969	0.00709	1.16519	2.23834			1.65892	0.70749	0.56735	0.68343	0.57328	0.7188	0.69246
285.479	0.00716	1.16548	2.23825			1.65998	0.70793	0.56394	0.6828	0.57312	0.72108	0.68991
285.99	0.00727	1.16611	2.23825			1.66104	0.70835	0.56437	0.67946	0.57415	0.71872	0.68386
286.502	0.00736	1.16718	2.23863			1.66211	0.70749	0.56606	0.67679	0.5743	0.71443	0.68629
287.012	0.00748	1.16729	2.23962			1.66317	0.70691	0.56523	0.67803	0.57249	0.71205	0.69124
287.522	0.00754	1.1674	2.24063			1.66424	0.70689	0.56406	0.67974	0.57102	0.7098	0.6871
288.033	0.00774	1.16602	2.24193			1.66531	0.70581	0.56261	0.67843	0.57136	0.70396	0.68045
288.543	0.00775	1.16463	2.24308			1.66638	0.70374	0.55883	0.67564	0.56988	0.69966	0.68433
289.053	0.00753	1.16413	2.24407			1.66745	0.7019	0.55697	0.67508	0.56539	0.70156	0.69455
289.563	0.00719	1.16386	2.24506			1.66852	0.70101	0.55843	0.67601	0.56265	0.70459	0.69676
290.073	0.00684	1.16355	2.24614			1.6696	0.70112	0.55761	0.67488	0.5633	0.70274	0.69258
290.583	0.00643	1.16422	2.24696			1.67067	0.70113	0.55429	0.67318	0.56357	0.69885	0.69123
291.093	0.00611	1.16559	2.24796			1.67175	0.70083	0.55311	0.67358	0.56142	0.70011	0.69153
291.603	0.00575	1.16736	2.24913			1.67283	0.70134	0.5532	0.67471	0.55989	0.70737	0.69158
292.113	0.0055	1.16941	2.25057			1.67391	0.70183	0.5504	0.67561	0.56128	0.71305	0.69079
292.623	0.00546	1.17051	2.25228			1.67499	0.70141	0.54623	0.67595	0.56313	0.70881	0.68924
293.133	0.00518	1.17218	2.25447			1.67607	0.7008	0.546	0.67459	0.56289	0.69885	0.69088
293.643	0.00503	1.17485	2.25684			1.67716	0.7001	0.55036	0.67318	0.56092	0.6952	0.69499
294.152	0.00496	1.17827	2.25949			1.67824	0.69944	0.55364	0.67342	0.55865	0.6983	0.69783
294.662	0.00499	1.18219	2.26344			1.67933	0.69998	0.55335	0.6728	0.55663	0.70125	0.69913
295.172	0.00528	1.18684	2.26775			1.68042	0.70153	0.55245	0.67097	0.55437	0.70389	0.69744
295.682	0.00558	1.192	2.27213			1.68151	0.7006	0.55063	0.67172	0.55198	0.70739	0.69006
296.191	0.00601	1.19814	2.27628			1.6826	0.69637	0.54682	0.67424	0.55083	0.70673	0.67979
296.701	0.00612	1.20492	2.28056			1.68369	0.69376	0.54503	0.67382	0.55156	0.70241	0.67276
297.211	0.00631	1.21333	2.28508			1.68479	0.69413	0.54754	0.67068	0.55235	0.70313	0.67164
297.718	0.00648	1.22226	2.29073			1.68588	0.69434	0.55043	0.6683	0.55208	0.70688	0.67367
298.228	0.00674	1.23135	2.29507			1.68698	0.69363	0.54924	0.667	0.55291	0.70541	0.67432
298.737	0.00694	1.24083	2.29874			1.68808	0.69283	0.545	0.66642	0.55437	0.70001	0.67476
299.247	0.00704	1.25042	2.30235			1.68918	0.69263	0.54229	0.66649	0.55279	0.69573	0.67932
299.757	0.00703	1.26021	2.3057			1.69028	0.69314	0.542	0.66462	0.54971	0.6928	0.68381
300.266	0.00662	1.26988	2.30926			1.69138	0.69294	0.54233	0.66119	0.54874	0.68919	0.68032
300.776	0.0064	1.28067	2.31253			1.69248	0.69181	0.54366	0.66071	0.54826	0.68695	0.67199
301.285	0.00628	1.29071	2.31533			1.69359	0.69254	0.54533	0.66254	0.54735	0.6879	0.66867
301.794	0.00626	1.30076	2.31811			1.6947	0.69478	0.54521	0.66142	0.5477	0.69159	0.67256
302.304	0.00637	1.31082	2.32088			1.69581	0.6948	0.54351	0.65752	0.54812	0.69717	0.67757
302.813	0.00628	1.32072	2.32422			1.69691	0.69245	0.54024	0.65602	0.54797	0.69926	0.67838
303.32	0.00618	1.33041	2.32717			1.69803	0.68865	0.53593	0.65765	0.54834	0.69716	0.6786
303.83	0.00628	1.33929	2.32939			1.69914	0.68552	0.53429	0.65883	0.54786	0.6994	0.6825
304.339	0.00624	1.34641	2.3309			1.70025	0.68601	0.53592	0.65793	0.54551	0.70594	0.684
304.848	0.00633	1.35074	2.33223			1.70137	0.68711	0.53614	0.6564	0.54355	0.70635	0.67896
305.357	0.00644	1.35369	2.33374			1.70249	0.68552	0.53319	0.65531	0.54313	0.70037	0.67475
305.867	0.00631	1.3557	2.33494			1.7036	0.6834	0.53042	0.65452	0.54238	0.69806	0.67799
306.376	0.0062	1.35843	2.33671			1.70472	0.68191	0.53047	0.65414	0.54084	0.70233	0.68488
306.883	0.00601	1.35851	2.34052			1.70585	0.68073	0.53134	0.65342	0.54029	0.70748	0.68708
307.392	0.0059	1.36189	2.34333			1.70697	0.68153	0.53012	0.6518	0.54133	0.7078	0.68194
307.901	0.00593	1.36403	2.34522			1.70809	0.68356	0.52746	0.64939	0.54329	0.70458	0.67315
308.41	0.00599	1.36591	2.34639			1.70922	0.68344	0.52592	0.647	0.54428	0.70227	0.66741
308.919	0.00597	1.36736	2.3465			1.71035	0.68138	0.52669	0.64769	0.54277	0.70074	0.669
309.428	0.006	1.3684	2.3484			1.71148	0.68063	0.52753	0.65137	0.54053	0.69748	0.67576
309.935	0.00591	1.36933	2.35014			1.71261	0.68257	0.52636	0.65365	0.53989	0.6914	0.68221
310.444	0.00567	1.37009	2.35206			1.71374	0.68421	0.52514	0.65318	0.53921	0.68508	0.6834
310.953	0.00563	1.37111	2.35364			1.71487	0.68224	0.5252	0.65155	0.53673	0.68208	0.68186
311.462	0.00566	1.37205	2.35539			1.71601	0.6787	0.52521	0.64885	0.53563	0.68229	0.6826
311.97	0.00579	1.37324	2.3578			1.71714	0.6774	0.52562	0.6461	0.5377	0.68439	0.68293
312.477	0.00592	1.37445	2.3601			1.71828	0.67794	0.52661	0.64575	0.53907	0.68712	0.68159
312.986	0.006	1.37579	2.36289			1.71942	0.67762	0.52661	0.64602	0.53793	0.68917	0.67927
313.495	0.00621	1.37715	2.36594			1.72056	0.67571	0.52609	0.64424	0.53697	0.6888	0.67441
314.003	0.00627	1.37833	2.36901			1.7217	0.67465	0.52621	0.64187	0.53762	0.68584	0.67131
314.512	0.00649	1.37978	2.37179			1.72285	0.6768	0.52669	0.6411	0.53861	0.68349	0.67161
315.019	0.00657	1.38063	2.37487			1.72399	0.67993	0.52715	0.64193	0.53864	0.68179	0.66959
315.527	0.00646	1.38138	2.37838			1.72514	0.68078	0.52639	0.64268	0.53721	0.67747	0.666
316.036	0.00611	1.3817	2.38125			1.72629	0.67892	0.52226	0.64221	0.53457	0.6721	0.66502
316.545	0.006	1.38227	2.38408			1.72744	0.67579	0.51698	0.64096	0.53175	0.67232	0.66561
317.051	0.00591	1.38313	2.38708			1.72859	0.67395	0.51571	0.64036	0.53	0.67825	0.66543
317.56	0.00597	1.38442	2.38968			1.72974	0.6742	0.51776	0.64053	0.52983	0.6808	0.66382
318.068	0.00591	1.38592	2.3924			1.7309	0.67455	0.51863	0.63987	0.52987	0.67899	0.66163
318.575	0.00586	1.38706	2.39533			1.73205	0.67438	0.51806	0.63887	0.52896	0.67976	0.66039
319.083	0.00567	1.38851	2.39812			1.73321	0.67419	0.51782	0.63867	0.52743	0.68197	0.65942
319.591	0.0056	1.3904	2.40021			1.73437	0.67297	0.51689	0.63802	0.52546	0.68234	0.65846
320.1	0.00564	1.3925	2.40319			1.73553	0.67101	0.51476	0.6367	0.5242	0.6813	0.66011
320.606	0.00561	1.39536	2.40665			1.7367	0.67062	0.51409	0.63614	0.52391	0.67874	0.66384
321.114	0.00585	1.39918	2.4107			1.73786	0.67246	0.51506	0.63589	0.52269	0.67775	0.66403
321.623	0.00587	1.40326	2.41492			1.73902	0.67539	0.5139	0.63465	0.52083	0.68155	0.65973
322.129	0.00594	1.40809	2.42045			1.74019	0.67687	0.51028	0.63245	0.51982	0.68556	0.6585
322.637	0.00583	1.41309	2.42612			1.74136	0.67514	0.50844	0.62997	0.52011	0.68486	0.66253
323.145	0.00557	1.419	2.43295			1.74253	0.67295	0.50945	0.62912	0.52174	0.68196	0.6646
323.652	0.00538	1.42461	2.44025			1.7437	0.67213	0.51071	0.63076	0.5235	0.68152	0.66331
324.16	0.00504	1.43098	2.44733			1.74488	0.67015	0.51073	0.63257	0.52434	0.68226	0.66219
324.668	0.00473	1.43842	2.45432			1.74605	0.66752	0.5096	0.63274	0.52389	0.67873	0.65958
325.174	0.00456	1.44526	2.46135			1.74723	0.66743	0.5087	0.63306	0.52064	0.67177	0.65527
325.682	0.00434	1.45327	2.46752			1.74841	0.66883	0.50796	0.63547	0.51609	0.66705	0.65176
326.19	0.00425	1.4613	2.47248			1.74959	0.66898	0.50666	0.63736	0.51558	0.66758	0.65037
326.696	0.00416	1.46865	2.47616			1.75077	0.66761	0.50618	0.63542	0.51793	0.67192	0.65213
327.204	0.00414	1.47698	2.47893			1.75195	0.6665	0.50687	0.63086	0.51697	0.67509	0.65365
327.712	0.00431	1.48572	2.48047			1.75313	0.6667	0.50651	0.62723	0.51428	0.67523	0.65053
328.218	0.00442	1.49449	2.4801			1.75432	0.66725	0.50401	0.62623	0.51476	0.67431	0.6454
328.726	0.00482	1.50206	2.47917			1.75551	0.66758	0.5009	0.6254	0.51653	0.67485	0.64356
329.232	0.00528	1.51056	2.47754			1.7567	0.66781	0.49804	0.62324	0.51642	0.67807	0.64566
329.74	0.00567	1.51942	2.47542			1.75789	0.66666	0.49605	0.62225	0.51486	0.6801	0.64673
330.247	0.00613	1.52884	2.47295			1.75908	0.66348	0.49692	0.62251	0.51333	0.67888	0.64481
330.753	0.00646	1.53871	2.46969			1.76028	0.66145	0.49945	0.62119	0.51284	0.6767	0.64478
331.261	0.00664	1.54805	2.46518			1.76147	0.6622	0.50028	0.61894	0.51231	0.67528	0.64757
331.767	0.00663	1.55727	2.46044			1.76267	0.66283	0.49933	0.61923	0.5105	0.67548	0.64808
332.274	0.0066	1.5661	2.45606			1.76387	0.66196	0.49816	0.62242	0.50872	0.67506	0.64586
332.78	0.00651	1.57409	2.45109			1.76507	0.66025	0.49749	0.62495	0.50749	0.6725	0.64657
333.288	0.0065	1.57983	2.44615			1.76627	0.65803	0.49739	0.62422	0.50628	0.67053	0.65109
333.795	0.0063	1.58505	2.44184			1.76748	0.65593	0.49656	0.62166	0.50601	0.67112	0.65523
334.301	0.00619	1.58938	2.43715			1.76868	0.65565	0.49445	0.62007	0.50686	0.67328	0.65739
334.808	0.00606	1.593	2.43246			1.76989	0.65723	0.49385	0.61955	0.50742	0.67379	0.65658
335.314	0.00593	1.59588	2.42849			1.7711	0.65746	0.4956	0.61917	0.50697	0.66981	0.65399
335.821	0.00583	1.59767	2.42511			1.77231	0.65642	0.49629	0.61868	0.50664	0.66456	0.65308
336.327	0.00575	1.59977	2.42086			1.77352	0.65672	0.49546	0.61685	0.5065	0.6643	0.65187
336.834	0.00559	1.60188	2.41546			1.77473	0.65738	0.49454	0.61428	0.50459	0.6672	0.64625
337.34	0.00546	1.60391	2.41217			1.77595	0.65739	0.49277	0.61304	0.50193	0.66658	0.63915
337.847	0.00554	1.60603	2.4102			1.77717	0.65771	0.49088	0.61264	0.50108	0.66487	0.63734
338.352	0.00566	1.60787	2.40975			1.77839	0.65804	0.48983	0.61212	0.50149	0.66898	0.64054
338.86	0.00593	1.6095	2.41069			1.77961	0.65693	0.48826	0.61145	0.50189	0.67499	0.64424
339.365	0.00627	1.61017	2.41294			1.78083	0.65471	0.48588	0.61082	0.5019	0.67262	0.64808
339.872	0.00646	1.6089	2.41415			1.78205	0.65362	0.48379	0.6118	0.50159	0.66358	0.65225
340.378	0.00694	1.60693	2.41676			1.78328	0.65385	0.48224	0.61446	0.50145	0.65917	0.65377
340.885	0.00745	1.6041	2.42047			1.78451	0.65326	0.48114	0.61638	0.50136	0.66212	0.6502
341.39	0.00878	1.59926	2.42494			1.78573	0.65151	0.48098	0.61663	0.50056	0.6658	0.6452
341.897	0.00897	1.59461	2.43015			1.78696	0.65076	0.48176	0.61497	0.49868	0.66579	0.64376
342.402	0.00908	1.58927	2.43646			1.7882	0.65108	0.48277	0.61155	0.4963	0.66265	0.64366
342.909	0.0092	1.58294	2.44354			1.78943	0.65064	0.48388	0.60856	0.49459	0.66039	0.64197
343.414	0.00938	1.57656	2.45126			1.79067	0.64993	0.48543	0.60755	0.49386	0.66289	0.64126
343.922	0.00955	1.57082	2.45911			1.7919	0.65037	0.48608	0.60814	0.49348	0.66598	0.64256
344.427	0.00971	1.56956	2.46698			1.79314	0.6512	0.48432	0.61065	0.49347	0.66423	0.64122
344.934	0.00977	1.56658	2.47448			1.79438	0.65042	0.48168	0.61376	0.49388	0.66234	0.63573
345.439	0.00972	1.56278	2.48217			1.79563	0.6479	0.48021	0.61353	0.494	0.66331	0.63152
345.943	0.00988	1.55875	2.49002			1.79687	0.64595	0.47938	0.60989	0.49431	0.66332	0.63155
346.45	0.00993	1.55412	2.49819			1.79812	0.64554	0.47836	0.60714	0.4948	0.66364	0.63308
346.955	0.01014	1.54967	2.50669			1.79937	0.64529	0.47806	0.6071	0.4944	0.66441	0.63366
347.462	0.01037	1.54545	2.51558			1.80062	0.64497	0.47918	0.60786	0.49342	0.66085	0.63372
347.967	0.01081	1.54201	2.52301			1.80187	0.64608	0.48068	0.60862	0.49206	0.65574	0.63241
348.472	0.01131	1.53913	2.53041			1.80312	0.64788	0.48061	0.61012	0.49034	0.65589	0.62878
348.979	0.01163	1.53691	2.53732			1.80437	0.64848	0.47804	0.61015	0.489	0.66014	0.62745
349.483	0.01177	1.53489	2.54402			1.80563	0.64771	0.47455	0.60683	0.48766	0.66243	0.63146
349.99	0.01181	1.53347	2.54926			1.80689	0.64528	0.47342	0.60296	0.48585	0.66071	0.6352
350.495	0.01178	1.53276	2.5525			1.80815	0.64244	0.4751	0.60111	0.48485	0.65858	0.63425
350.999	0.01218	1.53216	2.55432			1.80941	0.64132	0.47703	0.60064	0.48539	0.65915	0.6323
351.506	0.0124	1.53016	2.55309			1.81067	0.64142	0.47742	0.60093	0.48603	0.65934	0.63226
352.01	0.0132	1.53678	2.55168			1.81194	0.6412	0.47566	0.60172	0.48588	0.65554	0.63132
352.517	0.01357	1.53788	2.54778			1.81321	0.64055	0.47209	0.60192	0.48582	0.65108	0.63018
353.022	0.01458	1.53988	2.53892			1.81448	0.6398	0.46857	0.60142	0.48579	0.64889	0.63463
353.526	0.01531	1.54089	2.52785			1.81575	0.63899	0.46703	0.60094	0.48444	0.64832	0.64209
354.033	0.01646	1.54185	2.51589			1.81702	0.63629	0.46726	0.59995	0.48184	0.65036	0.64242
354.537	0.0181	1.54285	2.50176			1.81829	0.63324	0.46724	0.5982	0.47971	0.65434	0.63514
355.041	0.02068	1.54424	2.48415			1.81957	0.63246	0.46705	0.59724	0.47888	0.65706	0.62853
355.548	0.0233	1.54547	2.46508			1.82085	0.63387	0.46818	0.59723	0.47905	0.65514	0.62623
356.052	0.0266	1.54599	2.44367			1.82213	0.6355	0.46965	0.59606	0.47926	0.6492	0.62557
356.557	0.03049	1.54531	2.4217			1.82341	0.63686	0.46992	0.59408	0.47843	0.64469	0.62463
357.063	0.03616	1.54389	2.40036			1.82469	0.63599	0.46928	0.59286	0.47721	0.64241	0.62575
357.567	0.04241	1.54106	2.38023			1.82598	0.63427	0.46727	0.59213	0.47695	0.64197	0.62834
358.071	0.05165	1.53637	2.36254			1.82726	0.6334	0.46359	0.59268	0.47778	0.64495	0.62794
358.576	0.06263	1.52965	2.34434			1.82855	0.63596	0.46067	0.5946	0.4784	0.64754	0.62536
359.082	0.07702	1.52022	2.32761			1.82984	0.63887	0.45922	0.59506	0.47747	0.64674	0.623
359.586	0.1066	1.50729	2.31129			1.83113	0.63926	0.458	0.59315	0.47527	0.64461	0.62029
360.09	0.16609	1.49208	2.29661			1.83243	0.63775	0.45827	0.59081	0.47391	0.64203	0.61847
360.596	0.31385	1.47635	2.28374			1.83372	0.63649	0.45996	0.5896	0.4743	0.63844	0.61849
361.1	0.49305	1.45979	2.2724			1.83502	0.63606	0.46	0.59007	0.47453	0.63671	0.61965
361.605	0.74279	1.44253	2.26474			1.83632	0.63538	0.45802	0.59108	0.47294	0.63894	0.62321
362.109	0.91973	1.42361	2.25792			1.83762	0.63363	0.45765	0.59068	0.471	0.6404	0.62887
362.615	0.86311	1.40383	2.25205			1.83893	0.63123	0.45966	0.58914	0.47013	0.64083	0.63019
363.119	0.65638	1.38323	2.24807			1.84023	0.63064	0.46051	0.58802	0.46915	0.64488	0.62597
363.622	0.40011	1.36262	2.24516			1.84154	0.6312	0.45856	0.58724	0.46871	0.64882	0.62369
364.126	0.22682	1.34226	2.24234			1.84285	0.63002	0.45561	0.5858	0.46969	0.64893	0.6249
364.632	0.13599	1.32207	2.24057			1.84416	0.62811	0.45384	0.5844	0.47006	0.64748	0.6245
365.136	0.07581	1.30196	2.23913			1.84547	0.62866	0.45344	0.58404	0.46943	0.64552	0.62273
365.64	0.06322	1.28251	2.23761			1.84678	0.63138	0.45279	0.58435	0.46943	0.64374	0.62268
366.144	0.05388	1.26429	2.23681			1.8481	0.63216	0.45061	0.58512	0.46983	0.64312	0.62206
366.648	0.04235	1.24912	2.23565			1.84942	0.63068	0.44882	0.58669	0.46843	0.64329	0.61724
367.153	0.03536	1.23724	2.23443			1.85074	0.62993	0.4491	0.58846	0.46574	0.64269	0.61195
367.657	0.03055	1.22602	2.23346			1.85206	0.62867	0.4504	0.58842	0.46404	0.64011	0.60942
368.161	0.02718	1.21556	2.23292			1.85339	0.6278	0.45147	0.58591	0.46375	0.6367	0.60922
368.664	0.02376	1.20874	2.23242			1.85471	0.62591	0.45116	0.58363	0.46396	0.63592	0.61052
369.168	0.0208	1.20366	2.23213			1.85604	0.62514	0.4491	0.58291	0.4635	0.64038	0.6114
369.674	0.018	1.20086	2.23205			1.85737	0.62461	0.44639	0.58225	0.46235	0.64563	0.61144
370.177	0.01599	1.19987	2.23209			1.8587	0.62428	0.44517	0.58089	0.46134	0.64421	0.6133
370.681	0.01397	1.19965	2.23215			1.86003	0.62715	0.4463	0.57925	0.46057	0.63876	0.61638
371.184	0.01299	1.19941	2.23256			1.86137	0.62862	0.44734	0.57726	0.4604	0.6369	0.61591
371.688	0.01291	1.19941	2.23306			1.86271	0.62898	0.4465	0.57568	0.46047	0.6384	0.61391
372.191	0.01214	1.19917	2.23362			1.86404	0.62781	0.44468	0.57585	0.45954	0.63876	0.61518
372.697	0.01152	1.19896	2.23417			1.86539	0.6247	0.44285	0.57674	0.45848	0.63583	0.6156
373.2	0.01116	1.19961	2.23478			1.86673	0.62297	0.44192	0.57586	0.45846	0.63238	0.61175
373.704	0.01082	1.2006	2.23531			1.86807	0.6233	0.44224	0.57363	0.45844	0.63224	0.60832
374.207	0.01071	1.20206	2.23578			1.86942	0.62249	0.44299	0.57309	0.45804	0.63431	0.60757
374.71	0.01064	1.20349	2.23612			1.87077	0.62297	0.44346	0.5741	0.45806	0.63567	0.60795
375.214	0.01067	1.20464	2.23646			1.87212	0.62167	0.44349	0.57393	0.45752	0.63602	0.60981
375.717	0.01062	1.20556	2.23694			1.87347	0.61986	0.44311	0.57247	0.45523	0.63487	0.61248
376.22	0.01044	1.20584	2.23736			1.87483	0.6168	0.44245	0.57172	0.45295	0.63128	0.6132
376.723	0.01036	1.20564	2.23768			1.87618	0.61636	0.44192	0.57246	0.45262	0.62718	0.60954
377.229	0.01009	1.20166	2.23796			1.87754	0.61649	0.44151	0.57328	0.45323	0.62562	0.60361
377.732	0.00981	1.1984	2.23812			1.8789	0.61574	0.44028	0.57266	0.45272	0.62782	0.60151
378.235	0.00963	1.19712	2.23811			1.88027	0.61631	0.439	0.57226	0.45115	0.63263	0.60305
378.738	0.00932	1.19737	2.23866			1.88163	0.61661	0.43846	0.57334	0.44963	0.63598	0.60361
379.241	0.00915	1.19895	2.23952			1.883	0.61653	0.43707	0.57374	0.44852	0.63302	0.60246
379.744	0.00919	1.20283	2.24047			1.88436	0.61688	0.43451	0.57255	0.44792	0.62702	0.60061
380.247	0.00929	1.2072	2.24122			1.88574	0.61667	0.43316	0.57061	0.44753	0.62537	0.5977
380.75	0.00934	1.21026	2.24186			1.88711	0.6163	0.43359	0.5679	0.44633	0.62449	0.59554
381.253	0.00946	1.21245	2.24266			1.88848	0.61526	0.43376	0.56518	0.44486	0.61844	0.59598
381.756	0.00966	1.21347	2.24344			1.88986	0.61554	0.43271	0.56414	0.44478	0.61299	0.59723
382.259	0.00974	1.2136	2.24416			1.89124	0.61581	0.43224	0.56453	0.44553	0.61446	0.59777
382.762	0.00985	1.21181	2.24426			1.89262	0.61599	0.43341	0.56495	0.44512	0.61937	0.59674
383.265	0.00999	1.21241	2.24458			1.894	0.61558	0.43451	0.56557	0.44366	0.62376	0.59443
383.768	0.01006	1.21383	2.24516			1.89538	0.61438	0.43397	0.56563	0.44302	0.62705	0.59431
384.27	0.01002	1.21586	2.24587			1.89677	0.61391	0.432	0.56377	0.44421	0.62614	0.59667
384.773	0.00994	1.21903	2.24672			1.89816	0.61402	0.42885	0.56198	0.44576	0.62098	0.59749
385.276	0.00979	1.22161	2.24754			1.89955	0.6139	0.42542	0.56254	0.44483	0.61829	0.5968
385.779	0.00964	1.22251	2.24893			1.90094	0.61261	0.42412	0.56439	0.44161	0.61982	0.59828
386.281	0.00953	1.22341	2.2503			1.90234	0.61238	0.42492	0.56543	0.43917	0.62094	0.59961
386.784	0.00949	1.22398	2.25157			1.90373	0.6112	0.42519	0.5642	0.4385	0.62023	0.59675
387.287	0.00946	1.22367	2.25275			1.90513	0.61	0.42458	0.5611	0.4384	0.61821	0.59145
387.789	0.00925	1.22328	2.25384			1.90653	0.61099	0.42421	0.55901	0.43831	0.61689	0.58792
388.292	0.00896	1.2234	2.25482			1.90794	0.6121	0.42399	0.55888	0.43894	0.61833	0.58861
388.794	0.00868	1.22527	2.2558			1.90934	0.61197	0.42421	0.559	0.44015	0.62029	0.59111
389.297	0.00845	1.22698	2.25583			1.91075	0.6101	0.4243	0.55902	0.44123	0.6208	0.59171
389.8	0.00815	1.23011	2.25753			1.91216	0.60732	0.42308	0.55891	0.44136	0.62092	0.59019
390.302	0.00792	1.23295	2.25907			1.91357	0.60575	0.42162	0.55789	0.43974	0.62125	0.58849
390.804	0.00771	1.2359	2.26064			1.91498	0.60466	0.42083	0.55612	0.43763	0.62142	0.5886
391.307	0.00754	1.23875	2.26223			1.9164	0.60451	0.42019	0.55498	0.43703	0.62029	0.59022
391.809	0.00745	1.24084	2.26405			1.91782	0.60387	0.42003	0.55529	0.43717	0.61744	0.58978
392.312	0.00753	1.24315	2.26562			1.91923	0.60315	0.42022	0.55609	0.43608	0.61463	0.58749
392.814	0.00763	1.24752	2.2669			1.92066	0.60294	0.41955	0.5564	0.43341	0.61279	0.58758
393.316	0.00784	1.25313	2.26822			1.92208	0.60256	0.41827	0.55666	0.4309	0.61212	0.58717
393.819	0.00792	1.26078	2.26963			1.92351	0.60446	0.4178	0.55746	0.42992	0.61172	0.58226
394.321	0.0079	1.26234	2.27155			1.92493	0.60512	0.41759	0.55783	0.43001	0.61065	0.57969
394.821	0.00788	1.26424	2.27354			1.92636	0.60355	0.41667	0.557	0.43043	0.61075	0.58271
395.323	0.00793	1.26332	2.27536			1.9278	0.60234	0.41559	0.55567	0.43068	0.61217	0.58411
395.825	0.00789	1.26687	2.27741			1.92923	0.60178	0.41462	0.55447	0.43044	0.61275	0.5811
396.328	0.00784	1.27127	2.27923			1.93067	0.60115	0.4137	0.55316	0.42985	0.61171	0.57803
396.83	0.00791	1.27643	2.28103			1.93211	0.60093	0.41331	0.55143	0.42921	0.61094	0.57751
397.332	0.00796	1.28232	2.2826			1.93355	0.60178	0.41319	0.55005	0.42801	0.61219	0.57873
397.834	0.00803	1.29458	2.284			1.93499	0.60344	0.41244	0.5501	0.42643	0.61214	0.57894
398.336	0.00813	1.30141	2.28519			1.93643	0.60445	0.41151	0.55102	0.42596	0.60855	0.57701
398.836	0.0083	1.30699	2.28532			1.93788	0.60269	0.41116	0.55136	0.42616	0.60602	0.57464
399.338	0.00843	1.30937	2.28638			1.93933	0.59954	0.41184	0.5503	0.42562	0.60623	0.57346
399.84	0.00857	1.31374	2.28735			1.94078	0.59731	0.41318	0.54823	0.42512	0.60594	0.57413
400.342	0.00872	1.32034	2.2886			1.94224	0.59692	0.41351	0.54645	0.42565	0.60612	0.57642
400.844	0.00891	1.32043	2.28938			1.94369	0.59734	0.41307	0.54627	0.42646	0.60925	0.57979
401.345	0.00912	1.32421	2.2899			1.94515	0.59764	0.41291	0.54728	0.42615	0.61244	0.58186
401.845	0.00922	1.32848	2.29025			1.94661	0.59785	0.41173	0.54738	0.42479	0.61115	0.57952
402.347	0.00932	1.33291	2.29039			1.94807	0.59826	0.40929	0.54576	0.4235	0.6055	0.57454
402.849	0.00933	1.33763	2.28951			1.94954	0.59824	0.407	0.54364	0.42228	0.60117	0.57041
403.351	0.00954	1.33961	2.29051			1.95101	0.5973	0.40482	0.54217	0.42102	0.60129	0.56855
403.852	0.00976	1.34099	2.29085			1.95247	0.59519	0.40288	0.54163	0.42041	0.60178	0.56948
404.354	0.00997	1.34233	2.29087			1.95395	0.59359	0.40149	0.54166	0.4204	0.60028	0.57076
404.854	0.01027	1.34398	2.2904			1.95542	0.5942	0.40006	0.54135	0.42014	0.59979	0.56968
405.355	0.01052	1.34593	2.28954			1.9569	0.59551	0.39946	0.54034	0.41947	0.60177	0.56721
405.857	0.01077	1.34873	2.28778			1.95837	0.59529	0.40068	0.5396	0.41891	0.60361	0.56498
406.359	0.01101	1.35224	2.28559			1.95985	0.59402	0.40189	0.53971	0.41881	0.60288	0.5635
406.858	0.01113	1.35625	2.28315			1.96134	0.59318	0.40172	0.53968	0.41828	0.60055	0.56379
407.36	0.01118	1.36058	2.28045			1.96282	0.5928	0.4007	0.53921	0.41623	0.59865	0.56645
407.861	0.01123	1.36496	2.27754			1.96431	0.59177	0.3993	0.53911	0.41388	0.59772	0.56974
408.363	0.01135	1.36863	2.27453			1.9658	0.59066	0.39839	0.53928	0.41315	0.59749	0.57138
408.862	0.01138	1.37486	2.27156			1.96729	0.59096	0.39833	0.53912	0.41343	0.59791	0.57061
409.363	0.01143	1.37807	2.2688			1.96878	0.59196	0.39796	0.5389	0.41323	0.59906	0.56879
409.865	0.01136	1.38131	2.26615			1.97028	0.5921	0.39687	0.53871	0.41272	0.59937	0.56709
410.366	0.01138	1.38413	2.26357			1.97178	0.59122	0.39561	0.53799	0.41261	0.59626	0.56493
410.866	0.01142	1.38619	2.26103			1.97328	0.59008	0.39384	0.53723	0.41244	0.59142	0.56356
411.367	0.01145	1.38697	2.25823			1.97478	0.58925	0.39219	0.53681	0.41127	0.58865	0.5646
411.868	0.01163	1.3865	2.2561			1.97629	0.58852	0.39208	0.53628	0.40969	0.58787	0.56612
412.369	0.01185	1.38557	2.25449			1.97779	0.58808	0.39285	0.53597	0.40944	0.58851	0.56604
412.869	0.01198	1.38449	2.25337			1.9793	0.58823	0.39299	0.53574	0.40992	0.59018	0.56379
413.37	0.01216	1.38309	2.25284			1.98081	0.58871	0.39318	0.53498	0.40898	0.59099	0.56044
413.871	0.01226	1.38103	2.25283			1.98233	0.58887	0.39401	0.53425	0.40705	0.59068	0.55944
414.37	0.01223	1.37843	2.25335			1.98385	0.58786	0.39374	0.53358	0.40612	0.59137	0.56091
414.871	0.01217	1.37517	2.25462			1.98536	0.58594	0.39166	0.53212	0.4065	0.59308	0.56093
415.372	0.0122	1.3721	2.25645			1.98689	0.58459	0.38952	0.53084	0.40709	0.59199	0.55908
415.871	0.01228	1.37069	2.25887			1.98841	0.58453	0.38821	0.5312	0.40708	0.58855	0.55726
416.372	0.01209	1.36994	2.2619			1.98994	0.58474	0.38778	0.53167	0.40654	0.58796	0.5546
416.873	0.01198	1.36968	2.26524			1.99146	0.58425	0.3888	0.53012	0.4057	0.59087	0.55095
417.372	0.0118	1.37196	2.26867			1.99299	0.58345	0.39005	0.528	0.40444	0.59389	0.54977
417.873	0.01195	1.37277	2.2727			1.99453	0.58274	0.38919	0.52722	0.40343	0.59383	0.55289
418.374	0.01214	1.37327	2.2772			1.99606	0.58232	0.38702	0.52709	0.40337	0.59135	0.55669
418.873	0.01243	1.3738	2.28191			1.9976	0.58288	0.38596	0.52668	0.40339	0.58965	0.55754
419.374	0.01292	1.3744	2.28652			1.99914	0.58414	0.38623	0.52595	0.40329	0.5885	0.55567
419.875	0.01345	1.375	2.29088			2.00068	0.58505	0.38639	0.52439	0.40359	0.58646	0.55327
420.374	0.0141	1.37575	2.2952			2.00223	0.58519	0.38562	0.5223	0.40353	0.58462	0.55213
420.875	0.01469	1.37364	2.29936			2.00378	0.58396	0.38427	0.52236	0.40266	0.58372	0.55207
421.373	0.01535	1.37199	2.30331			2.00533	0.58146	0.38281	0.52565	0.40149	0.58282	0.55255
421.874	0.0159	1.36983	2.30692			2.00688	0.579	0.38147	0.52828	0.39994	0.58164	0.55278
422.375	0.01645	1.36758	2.30992			2.00843	0.57812	0.38054	0.52678	0.39834	0.58084	0.55072
422.873	0.01689	1.3646	2.31212			2.00999	0.57899	0.37989	0.52346	0.39774	0.58153	0.54703
423.374	0.01721	1.36339	2.31264			2.01155	0.57987	0.37903	0.52204	0.39782	0.58406	0.54522
423.873	0.01764	1.36318	2.31163			2.01311	0.57934	0.37871	0.5224	0.39725	0.5849	0.54662
424.373	0.01787	1.36485	2.30907			2.01467	0.57782	0.3799	0.52274	0.39616	0.58141	0.54948
424.874	0.019	1.36645	2.30717			2.01624	0.57655	0.3812	0.52229	0.3956	0.57758	0.55152
425.372	0.0203	1.36931	2.30424			2.01781	0.57601	0.38052	0.52145	0.39498	0.57722	0.55195
425.873	0.02153	1.37248	2.30213			2.01938	0.5758	0.37813	0.52159	0.39347	0.57828	0.55085
426.371	0.02273	1.37649	2.30066			2.02096	0.57543	0.37648	0.52259	0.39213	0.5791	0.5491
426.872	0.02412	1.38094	2.29848			2.02253	0.57464	0.37652	0.52276	0.39154	0.58061	0.5473
427.37	0.02622	1.38611	2.29483			2.02411	0.57443	0.37679	0.52165	0.39111	0.58133	0.5454
427.871	0.02796	1.39147	2.2911			2.02569	0.57532	0.37686	0.52017	0.39114	0.58038	0.54505
428.369	0.03048	1.39734	2.28773			2.02728	0.57526	0.37701	0.51902	0.39168	0.57934	0.54625
428.869	0.03253	1.40255	2.28363			2.02886	0.5737	0.37652	0.51762	0.3918	0.57821	0.54598
429.368	0.03558	1.40617	2.27959			2.03045	0.57307	0.37522	0.51559	0.39102	0.57688	0.54434
429.868	0.03828	1.40934	2.27564			2.03204	0.57411	0.37384	0.51411	0.3898	0.57584	0.5434
430.366	0.04276	1.41202	2.2718			2.03364	0.57511	0.37281	0.51419	0.38862	0.57427	0.54326
430.866	0.04745	1.41438	2.2679			2.03523	0.57499	0.37262	0.51515	0.38731	0.5727	0.54338
431.365	0.05272	1.41635	2.2639			2.03683	0.57452	0.37302	0.51555	0.38642	0.57419	0.54307
431.865	0.05867	1.41795	2.26003			2.03843	0.57443	0.37215	0.51511	0.38684	0.57769	0.54239
432.363	0.06678	1.41909	2.25648			2.04004	0.57407	0.3698	0.51478	0.38773	0.57853	0.54181
432.863	0.07663	1.41881	2.253			2.04164	0.57359	0.36837	0.51505	0.3875	0.57736	0.54073
433.361	0.08707	1.41737	2.2489			2.04325	0.57363	0.36829	0.51483	0.386	0.57621	0.53951
433.861	0.10194	1.41566	2.24498			2.04486	0.57338	0.36801	0.51277	0.38466	0.57348	0.53978
434.359	0.12437	1.41349	2.2406			2.04648	0.57231	0.36726	0.5104	0.38418	0.56987	0.54081
434.859	0.15395	1.41118	2.23701			2.04809	0.57114	0.3667	0.50981	0.3837	0.56805	0.54004
435.357	0.1922	1.40921	2.23375			2.04971	0.5706	0.3659	0.51012	0.38245	0.56883	0.53813
435.857	0.26024	1.40685	2.23096			2.05133	0.57107	0.36492	0.50978	0.38047	0.57154	0.53778
436.355	0.32103	1.40332	2.22836			2.05296	0.5722	0.36467	0.50974	0.37902	0.57292	0.53825
436.855	0.40026	1.39855	2.22594			2.05458	0.57265	0.36494	0.51039	0.37915	0.57042	0.53696
437.353	0.50621	1.39326	2.22375			2.05621	0.57106	0.3653	0.5099	0.37941	0.56639	0.53427
437.851	0.58322	1.38729	2.22215			2.05785	0.56781	0.36534	0.50845	0.37831	0.56417	0.532
438.351	0.67375	1.38095	2.22091			2.05948	0.56578	0.36485	0.50785	0.3772	0.5647	0.52975
438.848	0.71159	1.37364	2.22026			2.06112	0.56653	0.36435	0.50756	0.3771	0.5665	0.52793
439.348	0.71142	1.36499	2.22004			2.06276	0.56798	0.36325	0.50644	0.37739	0.56709	0.52833
439.846	0.66439	1.35541	2.22005			2.0644	0.56832	0.3612	0.50488	0.37762	0.56582	0.52932
440.346	0.57328	1.34685	2.22019			2.06604	0.5676	0.36018	0.50418	0.37748	0.56382	0.5286
440.843	0.46874	1.33605	2.22035			2.06769	0.56583	0.36084	0.50504	0.37669	0.56233	0.52732
441.341	0.36998	1.32313	2.22045			2.06934	0.56381	0.36129	0.50603	0.37575	0.56152	0.52752
441.841	0.27995	1.31081	2.22036			2.071	0.56314	0.3606	0.50523	0.37549	0.56088	0.52895
442.338	0.20458	1.29777	2.22023			2.07265	0.56371	0.36006	0.50389	0.37539	0.56108	0.52945
442.836	0.16013	1.28434	2.22001			2.07431	0.56422	0.35994	0.50358	0.37459	0.56191	0.52768
443.335	0.12555	1.27099	2.21963			2.07597	0.56461	0.35834	0.50287	0.37383	0.56075	0.52512
443.833	0.10204	1.25776	2.21923			2.07763	0.56534	0.35587	0.50139	0.37401	0.5585	0.52466
444.332	0.08052	1.24309	2.21857			2.0793	0.56531	0.355	0.50137	0.37461	0.55845	0.52633
444.83	0.06749	1.22825	2.21816			2.08097	0.56349	0.35544	0.50249	0.3745	0.55948	0.52672
445.327	0.0576	1.21345	2.21771			2.08264	0.56114	0.35568	0.50198	0.37319	0.55939	0.52494
445.827	0.05172	1.19998	2.21725			2.08431	0.55989	0.35504	0.50023	0.37163	0.55841	0.52381
446.324	0.046	1.18882	2.2169			2.08599	0.5595	0.35346	0.49983	0.37087	0.55773	0.52406
446.822	0.04079	1.17865	2.21661			2.08767	0.55942	0.35265	0.50023	0.37034	0.55787	0.52433
447.321	0.03647	1.17022	2.21643			2.08935	0.5598	0.35357	0.50031	0.36901	0.55851	0.52417
447.818	0.0329	1.16325	2.21632			2.09104	0.56015	0.35369	0.50057	0.36738	0.56002	0.5226
448.315	0.02987	1.15784	2.21627			2.09272	0.55951	0.35143	0.50011	0.36648	0.56109	0.52034
448.815	0.02748	1.15396	2.2164			2.09442	0.55856	0.34901	0.49838	0.36631	0.55883	0.52031
449.312	0.02553	1.1515	2.2167			2.09611	0.55871	0.34839	0.49739	0.36649	0.55481	0.52169
449.809	0.02407	1.14758	2.21723			2.0978	0.55929	0.34893	0.49833	0.36663	0.55355	0.52054
450.306	0.02285	1.14375	2.21738			2.0995	0.55858	0.34962	0.49989	0.3666	0.55552	0.5166
450.805	0.02207	1.14072	2.21747			2.1012	0.55665	0.35033	0.5	0.3667	0.55745	0.51364
451.303	0.02105	1.13785	2.21746			2.10291	0.55497	0.35056	0.49827	0.36669	0.55714	0.51377
451.8	0.02088	1.13745	2.21745			2.10462	0.55462	0.34965	0.49648	0.36586	0.55452	0.51526
452.299	0.02078	1.13735	2.21751			2.10632	0.55548	0.34767	0.4959	0.36408	0.55195	0.51534
452.796	0.02082	1.13773	2.21769			2.10804	0.55624	0.34545	0.49583	0.36199	0.55144	0.51456
453.293	0.02085	1.13859	2.21777			2.10975	0.55562	0.34419	0.49535	0.36055	0.5518	0.51542
453.79	0.02113	1.13941	2.21778			2.11147	0.55397	0.34386	0.49466	0.35985	0.55234	0.51697
454.289	0.02165	1.13984	2.21772			2.11319	0.55266	0.34378	0.49422	0.35906	0.55361	0.51744
454.786	0.02221	1.13965	2.21777			2.11492	0.55228	0.34342	0.4939	0.35838	0.55571	0.5179
455.282	0.02315	1.13971	2.21796			2.11664	0.5525	0.34271	0.49362	0.35845	0.55671	0.51886
455.779	0.02392	1.1394	2.21821			2.11837	0.55258	0.34234	0.49365	0.35839	0.55403	0.51894
456.276	0.02495	1.13902	2.21831			2.1201	0.55221	0.34205	0.49392	0.35763	0.55011	0.5177
456.775	0.02615	1.1384	2.21813			2.12184	0.55204	0.3413	0.49391	0.35656	0.54864	0.51584
457.272	0.02748	1.13766	2.21786			2.12358	0.55206	0.34058	0.49339	0.35572	0.54796	0.51383
457.769	0.02922	1.13717	2.21769			2.12532	0.55177	0.3402	0.49274	0.35621	0.54625	0.51279
458.265	0.03085	1.13664	2.2177			2.12706	0.55171	0.33982	0.49254	0.35776	0.54642	0.51301
458.764	0.03296	1.13613	2.21777			2.12881	0.55176	0.33911	0.49237	0.3582	0.54984	0.51301
459.261	0.03553	1.13572	2.218			2.13056	0.55109	0.338	0.49067	0.35682	0.5527	0.51181
459.757	0.03917	1.13538	2.21856			2.13231	0.54987	0.33731	0.48819	0.35497	0.55282	0.50943
460.254	0.04382	1.13524	2.2192			2.13406	0.54893	0.33726	0.4871	0.35359	0.55158	0.50678
460.75	0.04892	1.13504	2.21985			2.13582	0.54911	0.3371	0.48659	0.35258	0.54959	0.50535
461.247	0.05582	1.13459	2.22008			2.13758	0.54986	0.33717	0.48533	0.35181	0.54712	0.50533
461.746	0.06468	1.13501	2.22079			2.13934	0.54926	0.33704	0.48408	0.35107	0.54563	0.50553
462.242	0.07554	1.13543	2.22126			2.14111	0.54716	0.33561	0.48402	0.35033	0.54557	0.5058
462.739	0.09142	1.13604	2.22215			2.14288	0.54529	0.3343	0.48523	0.35011	0.54557	0.50673
463.235	0.11449	1.1369	2.22331			2.14465	0.54454	0.33413	0.4862	0.35017	0.54437	0.50756
463.731	0.1463	1.13797	2.22389			2.14643	0.54436	0.3338	0.4859	0.34996	0.54241	0.50668
464.228	0.20042	1.13886	2.22417			2.14821	0.54405	0.33311	0.48421	0.34941	0.54149	0.50468
464.724	0.29696	1.13926	2.22447			2.14999	0.54401	0.33266	0.48211	0.3488	0.54195	0.50391
465.223	0.43469	1.13818	2.22432			2.15177	0.54469	0.33168	0.48167	0.34849	0.5422	0.50359
465.719	0.625	1.13716	2.22456			2.15356	0.54521	0.33041	0.48266	0.34831	0.54131	0.50214
466.215	0.85563	1.1361	2.22494			2.15535	0.54526	0.32986	0.48284	0.34777	0.53965	0.50097
466.712	0.98399	1.13512	2.22546			2.15714	0.54561	0.32972	0.48174	0.34727	0.53785	0.50057
467.208	1	1.13416	2.22585			2.15894	0.54567	0.32993	0.48074	0.34669	0.53668	0.49982
467.704	0.82478	1.13342	2.22608			2.16074	0.54472	0.33035	0.48081	0.34483	0.53643	0.49825
468.2	0.6028	1.13265	2.22627			2.16254	0.54379	0.32981	0.48108	0.34265	0.5359	0.49631
468.696	0.41191	1.13198	2.22623			2.16435	0.54362	0.32859	0.48079	0.34234	0.53514	0.49532
469.192	0.27872	1.13152	2.22629			2.16615	0.54372	0.32808	0.48013	0.34303	0.53555	0.49552
469.689	0.18197	1.13245	2.22633			2.16796	0.5433	0.32782	0.4789	0.34291	0.53596	0.49554
470.185	0.12951	1.1363	2.22654			2.16978	0.54285	0.32745	0.4775	0.34242	0.5353	0.49499
470.683	0.09397	1.13874	2.22683			2.1716	0.54316	0.32718	0.47704	0.34214	0.53509	0.49446
471.179	0.07707	1.1402	2.22726			2.17342	0.54333	0.326	0.47731	0.34211	0.53541	0.49382
471.675	0.06502	1.14031	2.22773			2.17524	0.54225	0.32374	0.4772	0.34227	0.53509	0.49339
472.171	0.05385	1.14017	2.22845			2.17707	0.54069	0.32188	0.47661	0.34184	0.53478	0.49328
472.667	0.04626	1.14018	2.22892			2.1789	0.53986	0.32111	0.47622	0.34048	0.53497	0.49221
473.163	0.03893	1.14022	2.22913			2.18073	0.53959	0.32084	0.47611	0.33898	0.5346	0.49038
473.658	0.03441	1.14041	2.22932			2.18256	0.53926	0.32023	0.47621	0.33809	0.53404	0.48905
474.154	0.03009	1.14154	2.22945			2.1844	0.53863	0.31924	0.47604	0.33777	0.53383	0.48859
474.65	0.02717	1.14282	2.22951			2.18624	0.53795	0.31838	0.47492	0.33787	0.5322	0.48913
475.146	0.02465	1.14344	2.22935			2.18809	0.53809	0.31798	0.4735	0.33822	0.52898	0.49013
475.642	0.02238	1.14411	2.22917			2.18994	0.53906	0.31799	0.47283	0.33833	0.52704	0.49057
476.137	0.01976	1.14525	2.22878			2.19179	0.53978	0.31829	0.47285	0.33731	0.5276	0.49035
476.633	0.01808	1.14619	2.2279			2.19364	0.54025	0.31889	0.47316	0.33543	0.52824	0.49028
477.129	0.01645	1.14747	2.22705			2.1955	0.54068	0.31912	0.47343	0.33413	0.52732	0.48995
477.625	0.01541	1.14865	2.22641			2.19736	0.54019	0.31772	0.47334	0.33384	0.52593	0.48781
478.12	0.01446	1.14999	2.22575			2.19922	0.53834	0.3154	0.47271	0.33365	0.52494	0.48494
478.616	0.01374	1.15028	2.22531			2.20109	0.53602	0.31405	0.47203	0.3331	0.52399	0.48338
479.111	0.01301	1.14937	2.22496			2.20296	0.53498	0.31412	0.47166	0.33229	0.52329	0.48292
479.607	0.01269	1.14905	2.22481			2.20484	0.53586	0.31457	0.47157	0.33164	0.52389	0.48244
480.103	0.01239	1.14875	2.22484			2.20671	0.53681	0.31405	0.47163	0.33157	0.52508	0.48116
480.598	0.01225	1.14841	2.22525			2.20859	0.53627	0.3128	0.47092	0.33162	0.52472	0.47961
481.094	0.01187	1.14818	2.22524			2.21047	0.53505	0.31194	0.46954	0.33133	0.52302	0.4788
481.587	0.0114	1.14849	2.22517			2.21236	0.53457	0.31174	0.46838	0.33056	0.52157	0.47855
482.082	0.01099	1.14842	2.22514			2.21425	0.53498	0.31189	0.46766	0.32906	0.52065	0.47854
482.578	0.01058	1.14825	2.22502			2.21614	0.53504	0.31153	0.46752	0.32748	0.5205	0.47851
483.073	0.01024	1.14801	2.22498			2.21804	0.5351	0.31061	0.46775	0.32712	0.521	0.47822
483.568	0.01002	1.1478	2.22483			2.21994	0.53576	0.31007	0.46747	0.32788	0.52136	0.47752
484.064	0.00974	1.14746	2.22457			2.22184	0.5357	0.30991	0.4661	0.32822	0.52099	0.47622
484.559	0.00952	1.14672	2.22419			2.22374	0.53475	0.31039	0.4646	0.32771	0.51984	0.47496
485.054	0.00918	1.14641	2.22365			2.22565	0.53395	0.31149	0.46395	0.32718	0.51874	0.47449
485.55	0.00882	1.14604	2.22301			2.22757	0.53328	0.31123	0.46343	0.3266	0.51784	0.47464
486.045	0.00849	1.14572	2.22195			2.22948	0.53277	0.30971	0.46287	0.32558	0.51664	0.47526
486.54	0.0083	1.14539	2.22122			2.2314	0.53303	0.30909	0.46262	0.32423	0.51591	0.47599
487.033	0.00821	1.1449	2.22053			2.23332	0.53343	0.30878	0.46231	0.32304	0.51572	0.47596
487.528	0.00789	1.14459	2.22007			2.23525	0.5328	0.30718	0.46199	0.32249	0.51527	0.47538
488.023	0.0077	1.14176	2.21979			2.23718	0.53141	0.3047	0.46186	0.32207	0.51494	0.47527
488.518	0.00745	1.13741	2.21973			2.23911	0.53026	0.30331	0.46187	0.32127	0.51452	0.4749
489.014	0.00716	1.13347	2.21976			2.24104	0.52981	0.30427	0.46214	0.32085	0.51297	0.47307
489.509	0.00702	1.13191	2.22012			2.24298	0.52941	0.30566	0.46223	0.32123	0.51098	0.47074
490.004	0.0069	1.13089	2.22064			2.24492	0.52906	0.30561	0.46164	0.32104	0.50987	0.46949
490.496	0.00692	1.13145	2.2209			2.24687	0.52954	0.30497	0.46148	0.31944	0.50983	0.46919
490.991	0.00692	1.13367	2.22035			2.24882	0.52965	0.30439	0.46248	0.318	0.5104	0.46921
491.486	0.00697	1.13576	2.22005			2.25077	0.5288	0.3033	0.46304	0.31766	0.5112	0.4697
491.981	0.00706	1.13728	2.21993			2.25272	0.52837	0.30153	0.46162	0.31767	0.51251	0.46982
492.476	0.00717	1.13893	2.2201			2.25468	0.52862	0.30039	0.45923	0.3175	0.51414	0.46835
492.969	0.00737	1.13947	2.22001			2.25665	0.52862	0.30003	0.45787	0.31683	0.51473	0.46611
493.464	0.00775	1.13995	2.22006			2.25861	0.5278	0.29926	0.45787	0.31591	0.51357	0.46439
493.959	0.00795	1.13996	2.21997			2.26058	0.52689	0.298	0.45824	0.31573	0.51171	0.46341
494.453	0.00806	1.13961	2.21978			2.26255	0.52702	0.29672	0.4586	0.31584	0.51013	0.4636
494.948	0.00804	1.13876	2.21956			2.26453	0.52737	0.29598	0.45827	0.31516	0.5088	0.46456
495.441	0.00804	1.1378	2.21934			2.26651	0.52699	0.29583	0.45636	0.31444	0.50824	0.46448
495.935	0.00806	1.13689	2.21881			2.26849	0.52646	0.29565	0.45465	0.31438	0.50837	0.46359
496.43	0.00793	1.13604	2.21834			2.27048	0.52619	0.2952	0.45517	0.31407	0.50785	0.4634
496.925	0.00775	1.135	2.21782			2.27247	0.52571	0.29431	0.45637	0.31333	0.50649	0.4627
497.417	0.00769	1.13387	2.2174			2.27446	0.52457	0.29349	0.45607	0.31242	0.50567	0.46098
497.912	0.00754	1.13284	2.21696			2.27646	0.52387	0.29361	0.45504	0.31134	0.50649	0.46039
498.406	0.00743	1.13193	2.21673			2.27846	0.52435	0.29405	0.45508	0.31094	0.50806	0.4612
498.901	0.00742	1.13097	2.2163			2.28046	0.52442	0.29381	0.4561	0.31159	0.50842	0.46111
499.393	0.00758	1.13003	2.21572			2.28247	0.52348	0.29289	0.45661	0.31171	0.50676	0.45944
499.888	0.00762	1.12976	2.21513			2.28448	0.52264	0.29184	0.45603	0.31034	0.50449	0.45784
500.382	0.00765	1.12922	2.21459			2.2865	0.52243	0.29109	0.45487	0.30876	0.50345	0.45627
500.877	0.00747	1.12988	2.21408			2.28851	0.52272	0.29024	0.45388	0.30801	0.50362	0.45378
501.369	0.00737	1.13021	2.21408			2.29054	0.52283	0.28925	0.45362	0.30774	0.5042	0.45215
501.863	0.00729	1.13065	2.21409			2.29256	0.52203	0.28925	0.45399	0.30756	0.5048	0.45262
502.358	0.00723	1.13106	2.21396			2.29459	0.5208	0.29021	0.45407	0.30739	0.50416	0.4535
502.85	0.00696	1.13151	2.2139			2.29662	0.52004	0.29057	0.45328	0.30696	0.50193	0.45366
503.344	0.00671	1.13172	2.21393			2.29866	0.51948	0.29017	0.45179	0.30603	0.50008	0.45348
503.838	0.00656	1.13145	2.21367			2.3007	0.5189	0.28967	0.45074	0.30531	0.49947	0.45313
504.333	0.00662	1.13127	2.21338			2.30274	0.51896	0.28893	0.45091	0.30532	0.49904	0.45269
504.825	0.00684	1.13115	2.21314			2.30479	0.51882	0.28761	0.45124	0.30498	0.49856	0.45179
505.319	0.00712	1.1311	2.21303			2.30684	0.51743	0.28618	0.45064	0.30364	0.49814	0.44998
505.813	0.00734	1.13186	2.21298			2.30889	0.51609	0.28557	0.44936	0.30243	0.49733	0.44814
506.305	0.00746	1.13166	2.213			2.31095	0.5164	0.28573	0.44833	0.30209	0.49665	0.44679
506.799	0.00767	1.13115	2.21313			2.31301	0.51799	0.28542	0.4476	0.30164	0.4966	0.4453
507.291	0.00798	1.13079	2.21357			2.31508	0.51918	0.28451	0.44654	0.30042	0.49624	0.44378
507.785	0.00827	1.12897	2.21421			2.31715	0.51886	0.28381	0.44569	0.29924	0.49498	0.44348
508.279	0.00845	1.12709	2.21484			2.31922	0.51805	0.28314	0.44574	0.29885	0.4936	0.44543
508.771	0.00872	1.12547	2.21506			2.32129	0.51773	0.28207	0.4462	0.29883	0.49237	0.44849
509.265	0.00906	1.12414	2.21544			2.32337	0.51727	0.28104	0.44657	0.29831	0.49145	0.44985
509.759	0.00924	1.12306	2.21578			2.32546	0.51697	0.28043	0.44686	0.29734	0.49177	0.44797
510.251	0.00939	1.1231	2.21643			2.32755	0.5179	0.27996	0.44717	0.29645	0.49347	0.44486
510.745	0.00949	1.12329	2.21715			2.32964	0.51899	0.27896	0.44719	0.29588	0.49496	0.44328
511.237	0.00971	1.12406	2.21837			2.33173	0.5186	0.27785	0.44669	0.29563	0.49437	0.44295
511.731	0.01001	1.12607	2.21995			2.33383	0.51698	0.27773	0.44604	0.29538	0.49235	0.44242
512.224	0.01034	1.12775	2.22114			2.33593	0.51553	0.27823	0.44534	0.29517	0.49136	0.44156
512.716	0.0105	1.12909	2.22264			2.33804	0.51537	0.27839	0.44425	0.29535	0.49176	0.44068
513.21	0.01078	1.12893	2.22464			2.34015	0.51637	0.27781	0.44317	0.29546	0.49233	0.43951
513.702	0.01115	1.12894	2.22744			2.34226	0.51701	0.27624	0.44261	0.29472	0.49206	0.43791
514.195	0.01182	1.12826	2.2312			2.34438	0.51648	0.27458	0.44218	0.29348	0.48991	0.43643
514.687	0.01262	1.12986	2.23599			2.3465	0.51553	0.27461	0.44135	0.29278	0.48651	0.43591
515.181	0.01373	1.13268	2.24176			2.34863	0.51464	0.27568	0.44008	0.29249	0.48503	0.43655
515.674	0.01508	1.13289	2.24947			2.35076	0.51409	0.27568	0.43874	0.29201	0.48647	0.43731
516.166	0.01676	1.13438	2.25976			2.35289	0.5136	0.27511	0.4375	0.2913	0.48775	0.43728
516.659	0.01904	1.13764	2.27226			2.35503	0.51253	0.27467	0.43646	0.29034	0.48712	0.43665
517.151	0.02247	1.14249	2.28898			2.35717	0.51126	0.27357	0.43615	0.28947	0.4859	0.43566
517.644	0.02582	1.1478	2.31238			2.35931	0.51065	0.27198	0.437	0.28938	0.48522	0.43473
518.136	0.033	1.15894	2.34963			2.36146	0.51099	0.27071	0.43831	0.28933	0.48494	0.43425
518.629	0.04117	1.17204	2.40471			2.36362	0.51165	0.27005	0.43858	0.28835	0.48416	0.43393
519.121	0.05087	1.19059	2.47378			2.36577	0.51192	0.26946	0.43755	0.28721	0.48303	0.4332
519.614	0.06153	1.22529	2.55348			2.36793	0.51166	0.26809	0.43686	0.28675	0.48259	0.43197
520.105	0.0733	1.26908	2.62753			2.3701	0.51122	0.26698	0.43719	0.28633	0.48272	0.43102
520.599	0.08442	1.29747	2.68287			2.37227	0.51138	0.26739	0.43779	0.28563	0.48286	0.43089
521.09	0.08398	1.31818	2.69434			2.37444	0.51181	0.26806	0.43786	0.2852	0.48284	0.43092
521.583	0.07582	1.30789	2.6217			2.37661	0.51136	0.26737	0.43666	0.28503	0.48227	0.43015
522.075	0.05389	1.25219	2.53058			2.37879	0.51016	0.26608	0.43485	0.28484	0.4816	0.42866
522.568	0.04102	1.22438	2.44814			2.38098	0.50915	0.26553	0.43386	0.28451	0.48081	0.42809
523.059	0.03318	1.19907	2.38282			2.38317	0.50876	0.26556	0.43331	0.2837	0.4788	0.42891
523.552	0.0259	1.17822	2.34376			2.38536	0.50845	0.26555	0.43291	0.28249	0.47698	0.42856
524.043	0.02458	1.16568	2.29307			2.38756	0.5077	0.26587	0.4335	0.28167	0.47699	0.42655
524.534	0.02191	1.15682	2.27318			2.38976	0.50686	0.26627	0.43424	0.28134	0.47701	0.42534
525.027	0.01964	1.14768	2.25861			2.39196	0.50634	0.26532	0.43401	0.28068	0.4762	0.42531
525.518	0.0171	1.14123	2.24245			2.39417	0.50643	0.26335	0.43374	0.28001	0.47586	0.42535
526.012	0.01545	1.13614	2.23511			2.39638	0.50667	0.26179	0.43392	0.28002	0.47598	0.42532
526.503	0.01378	1.13211	2.23023			2.3986	0.50643	0.26079	0.43374	0.28029	0.47549	0.42502
526.996	0.01261	1.12785	2.22655			2.40082	0.50596	0.26017	0.43326	0.28034	0.47397	0.42429
527.487	0.01146	1.12477	2.22385			2.40305	0.50579	0.25995	0.43265	0.27953	0.47208	0.42355
527.977	0.01067	1.12146	2.22127			2.40527	0.50578	0.25978	0.43165	0.27786	0.4714	0.42222
528.47	0.01018	1.11736	2.21847			2.40751	0.50539	0.25977	0.43079	0.27647	0.47212	0.41973
528.961	0.00976	1.11489	2.21645			2.40975	0.50437	0.2598	0.43056	0.27571	0.47186	0.41774
529.454	0.00966	1.11276	2.21468			2.41199	0.50346	0.25889	0.43035	0.27538	0.47051	0.41759
529.945	0.00972	1.11117	2.21207			2.41423	0.50314	0.25719	0.42956	0.27529	0.47042	0.41779
530.436	0.0098	1.10975	2.21069			2.41648	0.50284	0.25609	0.42882	0.27506	0.47135	0.417
530.928	0.00992	1.10945	2.20993			2.41874	0.50227	0.25656	0.42899	0.27507	0.47126	0.41613
531.419	0.0102	1.10947	2.20934			2.421	0.50209	0.25805	0.42932	0.27541	0.46976	0.41603
531.91	0.01025	1.10965	2.20869			2.42326	0.50259	0.25859	0.42906	0.27528	0.46798	0.41581
532.403	0.01055	1.11001	2.20819			2.42552	0.50306	0.25734	0.42854	0.27449	0.46699	0.41495
532.893	0.01086	1.1105	2.20776			2.4278	0.50313	0.25552	0.42785	0.27348	0.46696	0.41401
533.386	0.01132	1.11128	2.20741			2.43007	0.50317	0.25361	0.42701	0.27253	0.46727	0.41327
533.877	0.01172	1.11265	2.20709			2.43235	0.50303	0.25182	0.42618	0.27156	0.46689	0.41298
534.367	0.01172	1.11398	2.20655			2.43463	0.50232	0.25085	0.42519	0.27064	0.46555	0.41319
534.86	0.01172	1.11505	2.20635			2.43692	0.50122	0.25099	0.42437	0.27038	0.46438	0.4125
535.35	0.01188	1.11534	2.20618			2.43922	0.50073	0.25191	0.42426	0.27055	0.46488	0.41047
535.841	0.01189	1.11503	2.20598			2.44151	0.50139	0.25263	0.42442	0.27009	0.46653	0.4096
536.331	0.01191	1.1148	2.20578			2.44381	0.50176	0.25239	0.42427	0.26887	0.46681	0.41036
536.824	0.01186	1.1144	2.20565			2.44612	0.50088	0.25167	0.42367	0.2677	0.46506	0.41008
537.314	0.01187	1.11411	2.20546			2.44843	0.50026	0.25096	0.42332	0.26718	0.46381	0.40818
537.804	0.01192	1.11376	2.20522			2.45074	0.50064	0.25064	0.42369	0.26725	0.46417	0.40682
538.297	0.01201	1.11346	2.20503			2.45306	0.50058	0.2511	0.42353	0.26746	0.46448	0.40667
538.787	0.01256	1.11317	2.20486			2.45538	0.49968	0.25114	0.42264	0.26701	0.46394	0.40617
539.277	0.01262	1.11288	2.20482			2.45771	0.49884	0.24954	0.42264	0.26556	0.46296	0.40494
539.77	0.01239	1.11265	2.20478			2.46004	0.49835	0.24714	0.42342	0.26413	0.46215	0.40463
540.26	0.01209	1.11237	2.20467			2.46238	0.49782	0.24571	0.42362	0.26358	0.46186	0.40548
540.75	0.01118	1.11226	2.20461			2.46472	0.49731	0.24568	0.42351	0.26364	0.46088	0.40595
541.24	0.01111	1.1115	2.20441			2.46707	0.49716	0.24599	0.42339	0.26349	0.45893	0.40565
541.733	0.01044	1.11106	2.2043			2.46942	0.49728	0.24563	0.42288	0.26305	0.45776	0.4052
542.223	0.01001	1.1106	2.20426			2.47177	0.49735	0.24443	0.4218	0.26288	0.45762	0.40424
542.713	0.00958	1.11024	2.20435			2.47413	0.49705	0.24287	0.42007	0.26287	0.45752	0.40269
543.203	0.00918	1.10987	2.20427			2.47649	0.4967	0.24193	0.41864	0.26255	0.45738	0.40109
543.693	0.0087	1.10961	2.2043			2.47886	0.49661	0.24199	0.41821	0.26211	0.45666	0.3995
544.185	0.00815	1.10934	2.20442			2.48123	0.49635	0.24223	0.41804	0.26157	0.45521	0.39825
544.675	0.00775	1.10919	2.20455			2.48361	0.49554	0.24214	0.418	0.26055	0.45446	0.39759
545.165	0.0079	1.10897	2.20463			2.48599	0.4946	0.24221	0.41817	0.25922	0.45457	0.39734
545.655	0.00774	1.10895	2.20454			2.48837	0.49422	0.24188	0.41809	0.25848	0.45435	0.39727
546.145	0.00758	1.10939	2.20448			2.49076	0.49445	0.24066	0.4175	0.25899	0.4534	0.39679
546.637	0.00732	1.10975	2.20438			2.49316	0.49422	0.23965	0.41624	0.25967	0.45205	0.39592
547.127	0.00696	1.1101	2.20429			2.49556	0.49292	0.23926	0.41522	0.25917	0.45134	0.39484
547.617	0.00668	1.11047	2.2042			2.49796	0.49182	0.23875	0.41531	0.25796	0.45154	0.39354
548.107	0.0065	1.1111	2.20414			2.50037	0.49165	0.23816	0.41519	0.25677	0.45182	0.3926
548.596	0.00644	1.11178	2.204			2.50279	0.49141	0.23765	0.41439	0.25571	0.45215	0.39211
549.088	0.00637	1.1125	2.20398			2.5052	0.49074	0.23718	0.41457	0.25496	0.4522	0.39195
549.578	0.00626	1.11315	2.20388			2.50763	0.49052	0.23688	0.41581	0.25458	0.45106	0.39204
550.068	0.00649	1.11393	2.20394			2.51005	0.49111	0.23697	0.41602	0.25444	0.44914	0.3921
550.557	0.00652	1.11469	2.20375			2.51249	0.49199	0.23732	0.41459	0.25426	0.4476	0.39242
551.047	0.00637	1.1154	2.20367			2.51492	0.49245	0.23714	0.41312	0.25387	0.44725	0.39276
551.537	0.00623	1.11604	2.20433			2.51737	0.49134	0.23613	0.41257	0.2535	0.44769	0.39205
552.026	0.00599	1.11674	2.20475			2.51981	0.48978	0.23479	0.41192	0.25301	0.44724	0.39048
552.518	0.00583	1.11752	2.20493			2.52226	0.48956	0.23315	0.41081	0.25217	0.44612	0.38924
553.008	0.0056	1.11524	2.20493			2.52472	0.4897	0.23187	0.4103	0.25131	0.44618	0.38862
553.497	0.00536	1.11382	2.2048			2.52718	0.48894	0.23178	0.41071	0.25039	0.44687	0.38795
553.987	0.00511	1.11567	2.20465			2.52964	0.48839	0.23179	0.41086	0.24935	0.44622	0.38707
554.476	0.00467	1.11571	2.20456			2.53212	0.48821	0.2311	0.40996	0.2489	0.44448	0.38592
554.966	0.00429	1.11573	2.20458			2.53459	0.48775	0.23039	0.40914	0.24876	0.44346	0.38387
555.455	0.00393	1.11563	2.20461			2.53707	0.48765	0.22997	0.40948	0.248	0.4436	0.38165
555.944	0.00356	1.11519	2.20458			2.53956	0.48689	0.22999	0.40974	0.24693	0.44407	0.38101
556.434	0.00314	1.11504	2.20468			2.54205	0.48776	0.23018	0.40853	0.24638	0.44405	0.38186
556.923	0.00273	1.1147	2.2045			2.54454	0.48786	0.22958	0.40683	0.2463	0.44352	0.38252
557.412	0.00237	1.1144	2.2043			2.54704	0.48761	0.22853	0.40628	0.24592	0.44316	0.38209
557.902	0.002	1.11395	2.20412			2.54954	0.48754	0.22812	0.40663	0.24535	0.44303	0.38089
558.393	0.00225	1.11362	2.20409			2.55205	0.48807	0.22845	0.40678	0.24528	0.44233	0.37977
558.882	0.00262	1.11316	2.2041			2.55457	0.48722	0.2286	0.40613	0.24556	0.4413	0.37992
559.372	0.00306	1.11287	2.20414			2.55709	0.48539	0.22779	0.40501	0.24581	0.4408	0.38022
559.861	0.00345	1.11279	2.20396			2.55961	0.48555	0.2264	0.40376	0.24578	0.4406	0.37949
560.35	0.00361	1.11308	2.20369			2.56214	0.48782	0.22547	0.40289	0.24471	0.43956	0.37909
560.839	0.00375	1.11329	2.20364			2.56467	0.48678	0.22568	0.40341	0.24261	0.43783	0.37978
561.328	0.00388	1.11374	2.20376			2.56721	0.48396	0.22628	0.40406	0.24099	0.43738	0.37962
561.817	0.00391	1.11414	2.20392			2.56976	0.48288	0.22598	0.40349	0.24046	0.43792	0.37822
562.306	0.00395	1.11448	2.20382			2.57231	0.48096	0.22439	0.40233	0.24072	0.43835	0.3765
562.795	0.00388	1.11511	2.20381			2.57486	0.48164	0.22195	0.40126	0.24105	0.43837	0.37498
563.284	0.00365	1.11575	2.20368			2.57742	0.48086	0.21972	0.40065	0.24099	0.4375	0.37361
563.773	0.00295	1.11576	2.20349			2.57999	0.47994	0.21847	0.40118	0.2409	0.43624	0.37287
564.262	0.00258	1.11573	2.20341			2.58256	0.48307	0.21817	0.40244	0.24115	0.43588	0.37323
564.751	0.0025	1.11554	2.20355			2.58513	0.48345	0.21859	0.40256	0.24123	0.43651	0.37447
565.24	0.00346	1.1157	2.20378			2.58771	0.48308	0.21928	0.4012	0.24058	0.4368	0.37455
565.729	0.00291	1.1152	2.20443			2.5903	0.48033	0.21951	0.39981	0.23934	0.43594	0.37288
566.218	0.00269	1.11463	2.20445			2.59289	0.48224	0.21856	0.39809	0.23775	0.43499	0.37175
566.707	0.00245	1.11397	2.20408			2.59548	0.48608	0.21674	0.39614	0.23608	0.43475	0.37126
567.196	0.00228	1.11133	2.20368			2.59808	0.47786	0.21615	0.39593	0.23524	0.43418	0.36977
567.682	0.0021	1.11073	2.20346			2.60069	0.47771	0.21686	0.39705	0.23529	0.43316	0.36897
568.171	0.00194	1.11006	2.20319			2.6033	0.48135	0.21732	0.39834	0.2357	0.43147	0.36949
568.66	0.00183	1.10958	2.20288			2.60592	0.48318	0.21615	0.39889	0.23551	0.42904	0.36936
569.149	0.00164	1.10934	2.20265			2.60854	0.48103	0.21407	0.39841	0.23477	0.42842	0.36766
569.637	0.00146	1.10949	2.20289			2.61116	0.4792	0.21275	0.39788	0.23466	0.42891	0.36655
570.126	0.00137	1.10979	2.20274			2.6138	0.47705	0.21192	0.39694	0.23494	0.42826	0.3668
570.615	0.00133	1.11008	2.20271			2.61643	0.47647	0.21145	0.39563	0.23416	0.42673	0.36761
571.103	0.00149	1.1113	2.20301			2.61908	0.47529	0.21171	0.39501	0.23185	0.42604	0.36615
571.592	0.00159	1.11224	2.20382			2.62173	0.47432	0.21243	0.39519	0.23008	0.42614	0.36288
572.08	0.00204	1.11305	2.20466			2.62438	0.47436	0.21303	0.39524	0.22996	0.42531	0.36162
572.569	0.00236	1.1138	2.20516			2.62704	0.47771	0.21314	0.39484	0.2307	0.4235	0.36248
573.055	0.00245	1.11441	2.20595			2.6297	0.47998	0.2123	0.3941	0.23113	0.4221	0.36345
573.544	0.00269	1.11464	2.20582			2.63237	0.4794	0.21046	0.39379	0.23031	0.42262	0.36274
574.032	0.00291	1.11508	2.20409			2.63505	0.47683	0.20901	0.39429	0.22887	0.4238	0.36089
574.521	0.00309	1.11528	2.20322			2.63773	0.47553	0.20924	0.39459	0.22795	0.42377	0.3592
575.009	0.00326	1.11552	2.20355			2.64041	0.47549	0.21059	0.39396	0.22759	0.42294	0.35864
575.497	0.00316	1.11554	2.20333			2.64311	0.47553	0.21162	0.39301	0.22703	0.42238	0.35888
575.986	0.00288	1.11571	2.20316			2.6458	0.47621	0.2113	0.39256	0.2259	0.42196	0.35803
576.472	0.00264	1.11535	2.2031			2.6485	0.47485	0.21004	0.39252	0.22471	0.42138	0.35585
576.96	0.00245	1.11535	2.20319			2.65121	0.47626	0.20862	0.39225	0.22387	0.42091	0.35428
577.449	0.00196	1.1153	2.20317			2.65393	0.4774	0.20745	0.39204	0.2236	0.42032	0.35375
577.937	0.00153	1.11518	2.20295			2.65665	0.4749	0.20666	0.3926	0.22402	0.41912	0.35328
578.425	0.00142	1.11486	2.20261			2.65937	0.47334	0.20621	0.3932	0.22461	0.41784	0.35297
578.913	0.0013	1.11464	2.20239			2.6621	0.47116	0.20612	0.39267	0.22512	0.41808	0.35288
579.399	0.00126	1.11424	2.20221			2.66484	0.47386	0.20582	0.39083	0.22521	0.42066	0.35257
579.887	0.00109	1.11395	2.20209			2.66758	0.47391	0.20462	0.38884	0.22358	0.42308	0.35332
580.375	0.00104	1.11354	2.20198			2.67033	0.47159	0.20413	0.38844	0.22165	0.4214	0.35477
580.864	0.00114	1.1132	2.20195			2.67308	0.46657	0.20418	0.38871	0.22153	0.41799	0.35527
581.352	0.00161	1.11277	2.2019			2.67584	0.46941	0.20346	0.38847	0.22152	0.41514	0.35531
581.838	0.0017	1.11237	2.20182			2.6786	0.47269	0.20316	0.38787	0.22088	0.41261	0.35306
582.326	0.0016	1.1119	2.20172			2.68137	0.47001	0.20299	0.38775	0.22053	0.41153	0.34891
582.814	0.00166	1.1116	2.20151			2.68415	0.47078	0.20198	0.38764	0.22024	0.41191	0.34616
583.302	0.00159	1.11123	2.2016			2.68693	0.47095	0.20138	0.38706	0.21952	0.41218	0.34509
583.787	0.00147	1.11103	2.20159			2.68972	0.46945	0.20135	0.38637	0.21853	0.41212	0.34509
584.275	0.0012	1.11065	2.20156			2.69251	0.47094	0.20049	0.38601	0.2173	0.41218	0.34562
584.763	0.00105	1.11021	2.20147			2.69531	0.47104	0.19894	0.38623	0.21615	0.41143	0.34517
585.251	0.00088413	1.11054	2.20132			2.69811	0.46702	0.19826	0.38658	0.21626	0.41021	0.34366
585.737	0.000698221	1.11022	2.20117			2.70092	0.46874	0.19852	0.38649	0.21686	0.40968	0.34322
586.225	0.000572355	1.11029	2.20091			2.70374	0.46768	0.19882	0.38605	0.2166	0.40939	0.34352
586.712	0.000446135	1.11032	2.20082			2.70656	0.46604	0.19846	0.38513	0.21596	0.40951	0.3437
587.198	0.000256215	1.1105	2.20056			2.70939	0.46882	0.19757	0.38391	0.21565	0.41034	0.34369
587.686	0.000140729	1.11068	2.20068			2.71222	0.46778	0.19697	0.38359	0.21514	0.41039	0.34225
588.173	8.15122e-05	1.11094	2.20089			2.71506	0.46517	0.19659	0.38425	0.21447	0.40958	0.34004
588.661	5.22575e-05	1.11142	2.20118			2.71791	0.46809	0.19611	0.38485	0.21424	0.41015	0.33868
589.147	7.99787e-05	1.11188	2.20159			2.72076	0.47174	0.19549	0.38457	0.21403	0.41164	0.33835
589.634	0	1.11264	2.2023			2.72362	0.46994	0.19402	0.38326	0.21306	0.40933	0.33824
590.122	8.30457e-05	1.11317	2.20246			2.72648	0.46672	0.19248	0.3822	0.2121	0.40483	0.33689
590.607	0.000236987	1.1138	2.20246			2.72935	0.46388	0.19209	0.3817	0.2115	0.40305	0.3357
591.095	0.000619776	1.11349	2.20235			2.73223	0.46492	0.19257	0.38136	0.21084	0.40335	0.33602
591.583	0.000777492	1.1131	2.20218			2.73511	0.46507	0.19335	0.38082	0.21028	0.40407	0.33742
592.068	0.0009936	1.11293	2.20218			2.738	0.46427	0.19364	0.37972	0.21059	0.40432	0.33911
592.555	0.00119	1.11063	2.20206			2.74089	0.46509	0.19262	0.37917	0.21122	0.40345	0.33875
593.043	0.00136	1.10777	2.20182			2.74379	0.46118	0.19111	0.38011	0.21037	0.40255	0.33568
593.528	0.00155	1.10501	2.20166			2.7467	0.46361	0.19048	0.38125	0.20904	0.40278	0.33407
594.016	0.00169	1.10215	2.2014			2.74961	0.46637	0.19085	0.38236	0.20825	0.40376	0.33416
594.501	0.00188	1.1	2.20082			2.75253	0.4674	0.19168	0.38298	0.20782	0.40564	0.33452
594.988	0.00213	1.10208	2.20052			2.75546	0.469	0.19153	0.38297	0.20724	0.4076	0.3341
595.476	0.00233	1.1032	2.20024			2.75839	0.46389	0.1897	0.38323	0.20675	0.40683	0.33273
595.961	0.00234	1.10499	2.2			2.76133	0.4646	0.18816	0.38291	0.20699	0.40398	0.33206
596.448	0.00225	1.10626	2.20044			2.76427	0.46611	0.18819	0.38093	0.20766	0.40191	0.33308
596.935	0.00214	1.10719	2.20054			2.76722	0.46464	0.18924	0.37921	0.20754	0.40267	0.33441
597.42	0.0019	1.1067	2.20066			2.77018	0.46495	0.18932	0.37938	0.20626	0.40479	0.33376
597.908	0.00166	1.10652	2.20074			2.77314	0.46413	0.18795	0.38026	0.20477	0.40537	0.33201
598.393	0.00123	1.10672	2.2009			2.77611	0.46437	0.18689	0.3806	0.204	0.40473	0.33127
598.88	0.00115	1.10883	2.20106			2.77908	0.46642	0.18676	0.38017	0.20407	0.40424	0.33126
599.365	0.00203	1.11289	2.20127			2.78207	0.46767	0.18647	0.3792	0.20424	0.4036	0.33112
599.852	0.00261	1.10084	2.20075			2.78505	0.46855	0.18537	0.37831	0.20436	0.40239	0.33114
						2.78805	0.46999	0.18423	0.37865	0.2049	0.40131	0.33031
						2.79105	0.46816	0.18391	0.38043	0.20489	0.40088	0.32764
						2.79406	0.46827	0.18399	0.38139	0.20371	0.4005	0.32535
						2.79707	0.46691	0.18387	0.3803	0.20246	0.39992	0.32507
						2.80009	0.4649	0.18355	0.37814	0.20219	0.40014	0.32644
						2.80312	0.46592	0.18301	0.3765	0.20286	0.40179	0.32797
						2.80615	0.46471	0.18251	0.37705	0.20307	0.40296	0.32716
						2.80919	0.4643	0.18256	0.37895	0.20191	0.40229	0.32468
						2.81224	0.46438	0.1826	0.37983	0.20038	0.40084	0.3231
						2.81529	0.46482	0.18197	0.37887	0.19961	0.39928	0.32269
						2.81835	0.46554	0.18132	0.377	0.19959	0.39773	0.32205
						2.82142	0.46541	0.18143	0.37597	0.19934	0.39624	0.32079
						2.82449	0.46393	0.18135	0.37646	0.19836	0.39532	0.31995
						2.82757	0.46402	0.18048	0.37739	0.19718	0.39494	0.31933
						2.83066	0.46387	0.17943	0.37772	0.19643	0.39412	0.31835
						2.83376	0.46392	0.17899	0.37716	0.19652	0.3928	0.31763
						2.83686	0.46291	0.17911	0.37611	0.19705	0.39211	0.3173
						2.83996	0.46127	0.17895	0.3758	0.19712	0.39268	0.31645
						2.84308	0.46137	0.17836	0.37621	0.19649	0.39364	0.31535
						2.8462	0.46313	0.1778	0.37599	0.19575	0.39382	0.31486
						2.84933	0.46451	0.17762	0.375	0.19545	0.39298	0.31478
						2.85246	0.46431	0.17791	0.37412	0.195	0.39155	0.31443
						2.8556	0.46417	0.17776	0.37377	0.19367	0.39035	0.3132
						2.85875	0.46474	0.17643	0.3739	0.19277	0.39031	0.31131
						2.86191	0.4653	0.17515	0.37381	0.19298	0.39077	0.30997
						2.86507	0.46415	0.1748	0.37301	0.19315	0.39064	0.30997
						2.86824	0.46273	0.17456	0.37232	0.19267	0.39011	0.31037
						2.87141	0.46189	0.17449	0.37267	0.19199	0.3894	0.30966
						2.8746	0.46101	0.1752	0.37338	0.19143	0.3881	0.30824
						2.87779	0.4608	0.17536	0.37318	0.19065	0.38675	0.30758
						2.88098	0.46101	0.17402	0.37214	0.18982	0.38595	0.30795
						2.88419	0.46068	0.17228	0.37122	0.18953	0.38504	0.30819
						2.8874	0.4597	0.17134	0.37076	0.18954	0.38419	0.30737
						2.89062	0.45915	0.17137	0.37021	0.18929	0.38409	0.30603
						2.89385	0.45957	0.17182	0.36968	0.18863	0.38402	0.30486
						2.89708	0.45999	0.17203	0.36972	0.18791	0.38381	0.30394
						2.90032	0.46025	0.17205	0.37	0.18723	0.38354	0.30342
						2.90357	0.46001	0.172	0.37005	0.18624	0.3824	0.30323
						2.90682	0.45987	0.17128	0.37038	0.18542	0.38107	0.30289
						2.91009	0.45998	0.16982	0.37058	0.18519	0.38048	0.30242
						2.91336	0.45991	0.16869	0.36987	0.1849	0.38025	0.30226
						2.91663	0.45949	0.16863	0.3691	0.18437	0.3802	0.30186
						2.91992	0.45905	0.16893	0.36867	0.18381	0.38044	0.30071
						2.92321	0.45868	0.16875	0.36782	0.18328	0.38096	0.29928
						2.92651	0.45817	0.16795	0.36709	0.1832	0.3814	0.29731
						2.92981	0.45854	0.1667	0.36697	0.18376	0.38089	0.29534
						2.93313	0.45921	0.16554	0.36677	0.18416	0.3795	0.29516
						2.93645	0.45947	0.16463	0.36636	0.18358	0.37849	0.2962
						2.93978	0.45899	0.16374	0.3663	0.18231	0.37827	0.2964
						2.94312	0.45741	0.16377	0.36648	0.18137	0.37795	0.29546
						2.94646	0.45572	0.16481	0.36609	0.18144	0.37751	0.2942
						2.94981	0.45502	0.16518	0.36535	0.18179	0.37744	0.29341
						2.95317	0.45507	0.16445	0.36514	0.18167	0.37716	0.29335
						2.95654	0.45543	0.16375	0.36564	0.1815	0.37643	0.29308
						2.95992	0.45618	0.16353	0.36588	0.18141	0.37589	0.29224
						2.9633	0.45667	0.16309	0.3654	0.18105	0.3759	0.29199
						2.96669	0.45661	0.16259	0.36468	0.18022	0.37555	0.29214
						2.97009	0.45631	0.16262	0.36422	0.17877	0.37382	0.29122
						2.97349	0.4558	0.1622	0.36389	0.17747	0.37221	0.28951
						2.97691	0.45567	0.16044	0.36326	0.17731	0.37245	0.2884
						2.98033	0.45534	0.15868	0.36227	0.17763	0.37287	0.28782
						2.98376	0.45405	0.15823	0.36144	0.17737	0.37189	0.28735
						2.9872	0.45355	0.15889	0.36117	0.17679	0.37098	0.28729
						2.99064	0.4548	0.15996	0.36141	0.17624	0.37113	0.28725
						2.99409	0.45622	0.16043	0.36177	0.17563	0.37126	0.28675
						2.99756	0.45657	0.15966	0.36173	0.17495	0.37061	0.28594
						3.00103	0.45599	0.15847	0.3615	0.17442	0.36979	0.28514
						3.0045	0.45545	0.15803	0.36157	0.17439	0.36921	0.28449
						3.00799	0.4553	0.15796	0.36142	0.17469	0.36841	0.28349
						3.01148	0.45499	0.15711	0.36054	0.1746	0.36723	0.28232
						3.01498	0.45464	0.15591	0.35951	0.17382	0.36655	0.28195
						3.01849	0.45481	0.15526	0.35908	0.17271	0.36699	0.28182
						3.02201	0.45529	0.15481	0.35921	0.17194	0.36737	0.28106
						3.02554	0.45539	0.15383	0.35936	0.17161	0.36642	0.28016
						3.02907	0.4553	0.15299	0.3594	0.17148	0.36477	0.27963
						3.03262	0.45542	0.15327	0.35943	0.17144	0.36388	0.2793
						3.03617	0.45553	0.15431	0.35924	0.171	0.36392	0.27881
						3.03973	0.45521	0.15464	0.35862	0.17001	0.3638	0.278
						3.04329	0.45461	0.15348	0.35797	0.16914	0.36348	0.27664
						3.04687	0.45391	0.15184	0.35748	0.16878	0.36314	0.27539
						3.05045	0.45311	0.15126	0.35692	0.16856	0.36249	0.27498
						3.05405	0.45241	0.15162	0.35644	0.16835	0.36233	0.27445
						3.05765	0.45194	0.15163	0.35616	0.16826	0.36282	0.2735
						3.06126	0.4514	0.15085	0.35586	0.168	0.36252	0.27305
						3.06488	0.45042	0.14974	0.35556	0.16713	0.36097	0.27283
						3.0685	0.45013	0.14904	0.35526	0.16595	0.35909	0.27255
						3.07214	0.45097	0.14901	0.35478	0.16523	0.35748	0.27267
						3.07578	0.45155	0.14931	0.35448	0.16517	0.35671	0.27286
						3.07944	0.45146	0.14946	0.35482	0.16525	0.35704	0.27222
						3.0831	0.45123	0.14913	0.35517	0.16513	0.35744	0.27089
						3.08677	0.45113	0.14822	0.35468	0.16477	0.35721	0.27005
						3.09045	0.45121	0.14731	0.35365	0.16442	0.35658	0.26972
						3.09414	0.45103	0.14671	0.35296	0.16417	0.35556	0.26897
						3.09783	0.45063	0.14609	0.35302	0.16358	0.35489	0.26809
						3.10154	0.4503	0.14555	0.35348	0.16261	0.35512	0.26753
						3.10525	0.45035	0.14522	0.35363	0.1621	0.35506	0.26683
						3.10898	0.45051	0.14474	0.35332	0.16213	0.35439	0.26584
						3.11271	0.45041	0.144	0.35266	0.16186	0.35445	0.26484
						3.11645	0.44943	0.14332	0.35179	0.16092	0.35486	0.26364
						3.1202	0.4482	0.14292	0.35127	0.15982	0.35398	0.26231
						3.12396	0.44852	0.14272	0.35094	0.1596	0.35232	0.26142
						3.12773	0.45019	0.1426	0.35013	0.16029	0.35134	0.26114
						3.1315	0.45102	0.14261	0.34929	0.16053	0.35118	0.26135
						3.13529	0.45038	0.14279	0.34917	0.15977	0.35128	0.26133
						3.13909	0.44945	0.14264	0.34945	0.15886	0.3513	0.26056
						3.14289	0.44895	0.14176	0.34924	0.15848	0.35095	0.26003
						3.14671	0.44875	0.14076	0.34864	0.15846	0.35008	0.25973
						3.15053	0.44893	0.14021	0.34852	0.15799	0.34912	0.25879
						3.15436	0.44926	0.13974	0.3488	0.15723	0.34857	0.25782
						3.1582	0.44859	0.1395	0.34893	0.15677	0.34853	0.25741
						3.16206	0.44725	0.14019	0.34891	0.15664	0.34863	0.25717
						3.16592	0.44654	0.14105	0.34871	0.15687	0.34865	0.25692
						3.16979	0.44658	0.14075	0.34779	0.15699	0.34872	0.25664
						3.17367	0.44649	0.13983	0.34615	0.15641	0.34853	0.2562
						3.17756	0.44587	0.13951	0.34496	0.15547	0.34805	0.25567
						3.18146	0.44549	0.13927	0.34486	0.15475	0.34747	0.25501
						3.18536	0.44592	0.13811	0.34506	0.1545	0.34664	0.25436
						3.18928	0.44655	0.13668	0.34473	0.15419	0.3459	0.254
						3.19321	0.44693	0.13632	0.3438	0.15307	0.34546	0.25369
						3.19715	0.44776	0.13686	0.34284	0.15192	0.34461	0.2531
						3.20109	0.4485	0.13698	0.34254	0.15181	0.34346	0.25248
						3.20505	0.44779	0.13628	0.34255	0.15209	0.3429	0.25215
						3.20902	0.44652	0.13531	0.34223	0.15186	0.34301	0.25179
						3.21299	0.44595	0.13456	0.342	0.15162	0.34294	0.25095
						3.21698	0.44645	0.13433	0.34255	0.15164	0.34232	0.25005
						3.22098	0.44714	0.13438	0.34337	0.15143	0.3418	0.24944
						3.22498	0.44698	0.13412	0.34338	0.15101	0.34159	0.2485
						3.229	0.44665	0.13375	0.34285	0.15039	0.34131	0.24704
						3.23302	0.44687	0.13376	0.34247	0.14922	0.34106	0.2461
						3.23706	0.44706	0.13375	0.34182	0.14799	0.34088	0.24607
						3.24111	0.4469	0.13328	0.34069	0.14751	0.34063	0.24624
						3.24516	0.44652	0.13263	0.33968	0.14771	0.34075	0.24631
						3.24923	0.44598	0.13194	0.33946	0.14781	0.34105	0.24613
						3.25331	0.44557	0.13132	0.33973	0.14726	0.34045	0.2452
						3.25739	0.44532	0.13105	0.33961	0.14627	0.33894	0.244
						3.26149	0.44484	0.13084	0.33888	0.14552	0.3377	0.24333
						3.2656	0.44438	0.13034	0.33807	0.14527	0.33719	0.24278
						3.26972	0.44439	0.12968	0.33792	0.14516	0.33706	0.24181
						3.27385	0.44426	0.12939	0.33841	0.14486	0.33665	0.24071
						3.27798	0.44406	0.12941	0.33848	0.14444	0.33608	0.23969
						3.28213	0.44392	0.12882	0.33764	0.1439	0.3359	0.23887
						3.28629	0.44343	0.12774	0.33654	0.14306	0.33598	0.23841
						3.29046	0.44291	0.12721	0.33596	0.14222	0.33625	0.23825
						3.29465	0.44259	0.12738	0.33598	0.14191	0.33632	0.23811
						3.29884	0.44272	0.12735	0.3359	0.1419	0.33528	0.23765
						3.30304	0.44356	0.12673	0.33521	0.14183	0.33404	0.23703
						3.30725	0.44418	0.12599	0.33442	0.14175	0.3339	0.2364
						3.31148	0.44337	0.12557	0.33429	0.14135	0.33413	0.23559
						3.31571	0.44182	0.12531	0.33447	0.14064	0.33396	0.23463
						3.31996	0.44076	0.12492	0.33394	0.1402	0.33352	0.23366
						3.32421	0.44055	0.12429	0.33293	0.14001	0.33252	0.23273
						3.32848	0.44095	0.12343	0.33261	0.13978	0.33108	0.23195
						3.33276	0.44122	0.12275	0.33293	0.1395	0.33011	0.23119
						3.33705	0.44107	0.12266	0.33297	0.13903	0.32983	0.23054
						3.34135	0.44085	0.12266	0.33256	0.13851	0.32981	0.23028
						3.34566	0.44081	0.12217	0.33208	0.13834	0.32966	0.22998
						3.34998	0.44072	0.12161	0.33154	0.13827	0.32914	0.22924
						3.35432	0.44064	0.12157	0.33104	0.13832	0.32857	0.22843
						3.35866	0.44069	0.12182	0.331	0.13853	0.32842	0.2279
						3.36302	0.44055	0.1217	0.33109	0.13813	0.3283	0.22757
						3.36738	0.44043	0.12105	0.33083	0.137	0.32759	0.22711
						3.37176	0.44049	0.12032	0.33067	0.13618	0.32666	0.22621
						3.37615	0.44014	0.11946	0.33075	0.13602	0.32578	0.22513
						3.38056	0.4394	0.11839	0.33052	0.13596	0.32492	0.22448
						3.38497	0.43875	0.11786	0.32998	0.1356	0.32465	0.22412
						3.38939	0.43831	0.11815	0.32988	0.13489	0.3248	0.22368
						3.39383	0.43779	0.11842	0.33014	0.13404	0.32446	0.2231
						3.39828	0.43713	0.11824	0.3301	0.13337	0.32369	0.22238
						3.40274	0.437	0.11768	0.32959	0.1328	0.32314	0.2217
						3.40721	0.43745	0.11712	0.32864	0.13255	0.32313	0.22135
						3.41169	0.43765	0.11718	0.32775	0.13295	0.32347	0.22121
						3.41619	0.43732	0.11765	0.32775	0.13342	0.3237	0.2209
						3.42069	0.43723	0.11783	0.32854	0.13316	0.3235	0.22007
						3.42521	0.43768	0.11729	0.32898	0.13228	0.32268	0.21889
						3.42974	0.43748	0.11625	0.32891	0.1316	0.32171	0.21803
						3.43429	0.43614	0.11556	0.32888	0.13158	0.32107	0.21789
						3.43884	0.43501	0.11553	0.32861	0.13184	0.32044	0.21799
						3.44341	0.43484	0.11547	0.32811	0.13185	0.31978	0.21754
						3.44799	0.43498	0.11479	0.32746	0.13123	0.31939	0.21656
						3.45258	0.43433	0.11371	0.32646	0.13012	0.31903	0.21568
						3.45718	0.43261	0.11295	0.32558	0.12927	0.31848	0.21494
						3.4618	0.4311	0.11297	0.32488	0.12892	0.31801	0.21419
						3.46643	0.43066	0.11306	0.32402	0.12863	0.31765	0.21352
						3.47107	0.43064	0.11255	0.32358	0.1282	0.31717	0.2129
						3.47572	0.4306	0.11184	0.32364	0.12795	0.31656	0.21244
						3.48038	0.43042	0.11163	0.32344	0.12779	0.31601	0.21235
						3.48506	0.42974	0.11154	0.32308	0.12715	0.31574	0.21232
						3.48975	0.42831	0.11088	0.32309	0.12628	0.31562	0.21185
						3.49446	0.42638	0.11021	0.32321	0.12584	0.31498	0.21105
						3.49917	0.42501	0.11011	0.32288	0.12577	0.31378	0.21025
						3.5039	0.42438	0.10994	0.32193	0.12561	0.31328	0.20945
						3.50864	0.42388	0.1094	0.32078	0.12519	0.31351	0.2085
						3.5134	0.42372	0.10907	0.31989	0.12475	0.31296	0.20752
						3.51816	0.42388	0.10911	0.31945	0.12441	0.31201	0.20673
						3.52294	0.42354	0.10907	0.31928	0.12414	0.31169	0.20624
						3.52774	0.4225	0.10872	0.31944	0.12372	0.3115	0.20607
						3.53254	0.42116	0.10829	0.31988	0.12323	0.31124	0.20591
						3.53736	0.41991	0.10777	0.31976	0.12322	0.31127	0.20531
						3.54219	0.419	0.1074	0.31866	0.12331	0.31118	0.20441
						3.54704	0.41862	0.10762	0.3175	0.12239	0.31047	0.20347
						3.5519	0.41829	0.10798	0.31713	0.12088	0.30985	0.20259
						3.55677	0.41697	0.10743	0.3169	0.12004	0.30991	0.20196
						3.56166	0.4149	0.10609	0.31611	0.11988	0.30968	0.20148
						3.56656	0.41328	0.10509	0.31503	0.1199	0.30848	0.20099
						3.57147	0.41222	0.10458	0.314	0.11986	0.30727	0.20029
						3.57639	0.41112	0.10407	0.31371	0.11969	0.30668	0.19943
						3.58133	0.41009	0.10381	0.31429	0.1194	0.3061	0.19883
						3.58629	0.40917	0.10378	0.31459	0.11896	0.30497	0.1986
						3.59125	0.40799	0.10353	0.31416	0.11862	0.30394	0.19855
						3.59624	0.40666	0.10285	0.31356	0.11844	0.3036	0.19811
						3.60123	0.40546	0.10174	0.31317	0.1181	0.30349	0.1968
						3.60624	0.40426	0.10106	0.31284	0.11746	0.30326	0.19512
						3.61126	0.40271	0.1016	0.31225	0.11682	0.30307	0.19419
						3.6163	0.40086	0.10229	0.31179	0.11628	0.30254	0.19428
						3.62135	0.39864	0.10201	0.31188	0.11575	0.30177	0.19433
						3.62641	0.39612	0.10101	0.31173	0.11545	0.30152	0.1937
						3.63149	0.39387	0.09991	0.31089	0.11531	0.30147	0.19269
						3.63659	0.39223	0.09892	0.30996	0.11498	0.30095	0.19178
						3.64169	0.3907	0.09832	0.30901	0.11454	0.30045	0.19137
						3.64682	0.38833	0.0979	0.30827	0.1145	0.3006	0.1917
						3.65195	0.38513	0.09734	0.30827	0.11479	0.30076	0.1921
						3.6571	0.38213	0.09705	0.30842	0.11475	0.30029	0.19131
						3.66227	0.37983	0.09734	0.30818	0.11438	0.29957	0.1896
						3.66745	0.37779	0.09749	0.30778	0.1138	0.29898	0.18854
						3.67264	0.37555	0.0968	0.30704	0.11289	0.29877	0.18833
						3.67785	0.37292	0.09562	0.30605	0.11207	0.29861	0.18822
						3.68308	0.36974	0.09487	0.30539	0.11192	0.29789	0.18784
						3.68832	0.36611	0.09496	0.30528	0.11199	0.29675	0.18708
						3.69357	0.36246	0.09561	0.3052	0.11161	0.29589	0.18616
						3.69884	0.35929	0.09635	0.30481	0.11111	0.29543	0.18542
						3.70412	0.3565	0.09666	0.30436	0.1107	0.29496	0.18491
						3.70942	0.35311	0.0962	0.30392	0.11027	0.29465	0.18426
						3.71474	0.34914	0.09525	0.3034	0.11004	0.2946	0.18347
						3.72007	0.34543	0.09452	0.30277	0.10987	0.29421	0.183
						3.72541	0.34169	0.09427	0.30226	0.10946	0.29375	0.18283
						3.73077	0.33747	0.09382	0.30207	0.10887	0.2936	0.18237
						3.73615	0.33367	0.09311	0.3021	0.10809	0.29331	0.18162
						3.74154	0.33098	0.09293	0.30186	0.10738	0.29278	0.18098
						3.74695	0.32828	0.09308	0.30116	0.10719	0.29225	0.18026
						3.75237	0.32461	0.09275	0.30042	0.1074	0.29177	0.17947
						3.75781	0.32035	0.09208	0.2996	0.1073	0.29151	0.17908
						3.76326	0.31601	0.09151	0.29839	0.10673	0.29159	0.17873
						3.76873	0.31161	0.0912	0.29739	0.10598	0.29177	0.17787
						3.77422	0.30749	0.0909	0.29698	0.10534	0.29154	0.17699
						3.77972	0.30387	0.09038	0.29648	0.10518	0.29104	0.17657
						3.78524	0.30015	0.09001	0.2955	0.10507	0.29055	0.17612
						3.79077	0.29627	0.08981	0.29461	0.10432	0.28988	0.17531
						3.79632	0.29268	0.08919	0.29428	0.1035	0.28917	0.17449
						3.80189	0.2891	0.0882	0.29426	0.10288	0.28879	0.17423
						3.80747	0.2853	0.08769	0.29423	0.10226	0.28865	0.1745
						3.81307	0.28138	0.08782	0.29414	0.10194	0.28829	0.17448
						3.81868	0.27746	0.08808	0.29365	0.10199	0.2877	0.17344
						3.82432	0.27378	0.08809	0.29279	0.10211	0.2874	0.17179
						3.82996	0.27058	0.08781	0.29221	0.10209	0.28713	0.1706
						3.83563	0.26728	0.08739	0.29191	0.10199	0.28643	0.17027
						3.84131	0.26314	0.08672	0.29138	0.10202	0.28577	0.17012
						3.84701	0.25887	0.08593	0.29063	0.10208	0.28556	0.16954
						3.85273	0.25559	0.08517	0.28994	0.10183	0.28574	0.16855
						3.85846	0.253	0.08435	0.28929	0.10111	0.28572	0.16756
						3.86421	0.25028	0.08386	0.28848	0.10019	0.28514	0.16697
						3.86998	0.24674	0.08389	0.28755	0.09955	0.28451	0.16676
						3.87576	0.24284	0.08383	0.28692	0.09923	0.28413	0.16667
						3.88157	0.23961	0.08353	0.28653	0.09912	0.28369	0.16651
						3.88739	0.23689	0.08316	0.28596	0.09919	0.28307	0.16619
						3.89322	0.23391	0.0826	0.2853	0.09916	0.28251	0.16555
						3.89908	0.23041	0.08188	0.28484	0.09883	0.28191	0.16461
						3.90495	0.22701	0.08182	0.28421	0.09854	0.28155	0.16378
						3.91084	0.22402	0.08255	0.28313	0.09826	0.28167	0.16335
						3.91675	0.22092	0.08295	0.28208	0.09754	0.28164	0.16307
						3.92267	0.21755	0.08258	0.2814	0.09658	0.28155	0.1625
						3.92862	0.21439	0.08225	0.28096	0.09611	0.28161	0.16164
						3.93458	0.21155	0.08185	0.28056	0.09603	0.28105	0.16092
						3.94056	0.20915	0.08079	0.28014	0.09581	0.28013	0.16054
						3.94655	0.20736	0.07975	0.2798	0.09554	0.27976	0.16012
						3.95257	0.20546	0.0795	0.27949	0.09519	0.27962	0.1596
						3.9586	0.20269	0.07932	0.27876	0.09463	0.27925	0.15933
						3.96466	0.19969	0.07864	0.27738	0.09416	0.27857	0.15919
						3.97073	0.19708	0.07807	0.27598	0.09395	0.27776	0.15873
						3.97682	0.19454	0.0779	0.27513	0.09367	0.27722	0.15787
						3.98293	0.19198	0.0779	0.27496	0.09331	0.27683	0.15679
						3.98906	0.18981	0.07802	0.27494	0.093	0.27612	0.15596
						3.9952	0.18774	0.07805	0.27411	0.09274	0.27537	0.1556
						4.00137	0.18515	0.07748	0.27268	0.09229	0.27514	0.15517
						4.00755	0.18236	0.07638	0.27176	0.09155	0.2753	0.15444
						4.01376	0.18008	0.07564	0.27113	0.09093	0.27518	0.15383
						4.01998	0.17841	0.07563	0.26992	0.09078	0.27453	0.15346
						4.02622	0.17666	0.07587	0.26836	0.09098	0.27378	0.15269
						4.03248	0.17449	0.07616	0.26723	0.09118	0.27345	0.15135
						4.03876	0.1721	0.07637	0.2665	0.0911	0.27335	0.15035
						4.04506	0.16932	0.076	0.26589	0.09049	0.27277	0.15014
						4.05138	0.1666	0.07531	0.26523	0.08935	0.27183	0.15002
						4.05772	0.16501	0.07515	0.26408	0.08821	0.27135	0.14955
						4.06408	0.16385	0.07519	0.2622	0.08787	0.27141	0.14897
						4.07046	0.16171	0.07469	0.26025	0.08827	0.27114	0.1486
						4.07686	0.15922	0.0739	0.25869	0.08838	0.2706	0.14833
						4.08329	0.15752	0.0734	0.25728	0.08766	0.27044	0.14791
						4.08973	0.15649	0.07289	0.25607	0.08684	0.27027	0.14738
						4.09619	0.15528	0.07226	0.25546	0.08657	0.26968	0.1468
						4.10267	0.15318	0.07211	0.2552	0.08662	0.26918	0.14618
						4.10917	0.15094	0.07229	0.25431	0.08662	0.26898	0.14561
						4.11569	0.14959	0.07206	0.25227	0.08635	0.26885	0.145
						4.12224	0.14844	0.07143	0.24992	0.08581	0.26877	0.14438
						4.1288	0.1467	0.07069	0.24808	0.08522	0.26878	0.14379
						4.13538	0.14482	0.07001	0.2465	0.08469	0.26865	0.14325
						4.14199	0.14309	0.06942	0.24476	0.0844	0.26787	0.14268
						4.14862	0.1415	0.06914	0.24315	0.08425	0.26684	0.14193
						4.15527	0.14001	0.06939	0.24176	0.08381	0.26644	0.1412
						4.16194	0.13841	0.06965	0.24025	0.08313	0.2662	0.14058
						4.16863	0.1368	0.06926	0.23865	0.08253	0.2656	0.13989
						4.17534	0.13561	0.06855	0.23699	0.08189	0.26524	0.13924
						4.18207	0.13494	0.06846	0.23515	0.08109	0.26522	0.13873
						4.18883	0.13454	0.06902	0.23317	0.08037	0.26504	0.13818
						4.19561	0.13392	0.06942	0.23124	0.08009	0.26484	0.13753
						4.20241	0.13326	0.06944	0.22917	0.08018	0.26489	0.13718
						4.20923	0.13303	0.06949	0.22667	0.0802	0.26491	0.13727
						4.21607	0.13244	0.07012	0.22432	0.07984	0.26514	0.13713
						4.22294	0.13022	0.07101	0.22272	0.07898	0.26678	0.13658
						4.22983	0.12781	0.07043	0.22103	0.078	0.27003	0.13605
						4.23674	0.12687	0.06863	0.21851	0.07826	0.27265	0.13449
						4.24368	0.12681	0.06789	0.21643	0.0786	0.27159	0.13313
						4.25063	0.12778	0.0673	0.21496	0.07747	0.26855	0.13352
						4.25761	0.12695	0.06572	0.21269	0.07767	0.26645	0.13381
						4.26462	0.12331	0.06321	0.20935	0.0799	0.26484	0.13331
						4.27164	0.12067	0.06092	0.20697	0.08003	0.26267	0.13285
						4.27869	0.12017	0.06145	0.20655	0.07725	0.2614	0.13363
						4.28576	0.11926	0.06364	0.2049	0.07602	0.2624	0.13436
						4.29286	0.11867	0.06458	0.20201	0.07598	0.26333	0.13291
						4.29998	0.11817	0.0644	0.19997	0.07533	0.26236	0.13077
						4.30712	0.11669	0.06378	0.19792	0.07478	0.26092	0.13015
						4.31429	0.11487	0.06327	0.19535	0.07459	0.26038	0.12991
						4.32148	0.11317	0.06319	0.19344	0.07455	0.26016	0.12893
						4.32869	0.1117	0.06316	0.19244	0.07521	0.25964	0.12794
						4.33593	0.11034	0.06269	0.19142	0.07597	0.25874	0.12715
						4.34319	0.10863	0.06175	0.18985	0.07541	0.25789	0.12623
						4.35048	0.10688	0.06087	0.18787	0.0738	0.25752	0.12558
						4.35779	0.10547	0.06065	0.18556	0.07248	0.25706	0.12531
						4.36513	0.10431	0.06069	0.18323	0.07187	0.25584	0.12481
						4.37249	0.10355	0.06027	0.18104	0.0715	0.25451	0.12418
						4.37988	0.10323	0.05944	0.17914	0.07122	0.2538	0.12382
						4.38729	0.10286	0.05877	0.1775	0.07114	0.25358	0.1237
						4.39472	0.10195	0.05849	0.17555	0.07111	0.25349	0.12355
						4.40218	0.10085	0.05877	0.17314	0.07095	0.25323	0.12317
						4.40967	0.10038	0.05922	0.17056	0.07054	0.25251	0.1223
						4.41718	0.10044	0.05904	0.16799	0.06979	0.25134	0.12118
						4.42472	0.10026	0.05854	0.16579	0.06905	0.25017	0.12047
						4.43228	0.09973	0.05851	0.16411	0.06899	0.24935	0.12033
						4.43987	0.09896	0.05869	0.16248	0.06932	0.24868	0.12005
						4.44749	0.09785	0.0581	0.16045	0.06901	0.2481	0.11919
						4.45513	0.09671	0.05718	0.15824	0.06795	0.24761	0.11811
						4.4628	0.09563	0.05717	0.15631	0.06706	0.24687	0.11744
						4.47049	0.09462	0.05758	0.15446	0.06671	0.24582	0.1172
						4.47821	0.09372	0.05741	0.15249	0.06643	0.24466	0.11686
						4.48596	0.0928	0.0566	0.15076	0.06572	0.24351	0.11614
						4.49374	0.09179	0.05554	0.14938	0.06508	0.24257	0.11533
						4.50154	0.09126	0.05481	0.14784	0.06507	0.24175	0.11483
						4.50937	0.09135	0.05449	0.14586	0.065	0.24049	0.11444
						4.51722	0.09134	0.05475	0.14371	0.06443	0.23848	0.11394
						4.52511	0.09088	0.05547	0.14159	0.06393	0.23631	0.11349
						4.53302	0.08979	0.05563	0.13967	0.06392	0.23481	0.1132
						4.54096	0.08788	0.05511	0.13832	0.064	0.23382	0.11273
						4.54892	0.08616	0.0549	0.13734	0.06385	0.23263	0.11178
						4.55692	0.08575	0.0549	0.13608	0.06356	0.23122	0.1106
						4.56494	0.08596	0.05462	0.13427	0.06343	0.22985	0.10979
						4.57299	0.08573	0.05437	0.13227	0.06372	0.22816	0.10978
						4.58107	0.08509	0.05402	0.1306	0.06417	0.22612	0.11003
						4.58918	0.0845	0.05327	0.12944	0.06412	0.22423	0.10967
						4.59732	0.08415	0.05247	0.12848	0.06346	0.22245	0.10891
						4.60548	0.08371	0.05203	0.12722	0.06266	0.22061	0.10839
						4.61368	0.08285	0.05231	0.12564	0.06219	0.21857	0.10835
						4.6219	0.0816	0.05331	0.12387	0.06215	0.2164	0.10832
						4.63015	0.08045	0.0538	0.12182	0.06199	0.21442	0.1076
						4.63844	0.07999	0.05306	0.11962	0.06136	0.21257	0.10638
						4.64675	0.08005	0.05202	0.11774	0.06071	0.2105	0.10539
						4.65509	0.08006	0.0514	0.11643	0.06015	0.20819	0.10479
						4.66346	0.07963	0.05071	0.11529	0.05962	0.20592	0.10439
						4.67187	0.0788	0.04982	0.11396	0.05914	0.20377	0.1042
						4.6803	0.07801	0.04945	0.11278	0.05855	0.20167	0.10406
						4.68876	0.07735	0.04954	0.11198	0.05799	0.19972	0.10374
						4.69726	0.07655	0.04973	0.1113	0.05785	0.19795	0.10348
						4.70578	0.07615	0.04996	0.11045	0.05787	0.19624	0.10328
						4.71434	0.07657	0.04996	0.10923	0.05765	0.19439	0.10264
						4.72293	0.07684	0.04948	0.10766	0.0576	0.19237	0.10138
						4.73154	0.07574	0.04872	0.10621	0.05778	0.19041	0.10026
						4.74019	0.07366	0.04832	0.10507	0.05738	0.18857	0.09993
						4.74888	0.07213	0.04804	0.10365	0.05637	0.18678	0.10009
						4.75759	0.07191	0.04728	0.10217	0.05563	0.18486	0.10023
						4.76633	0.07185	0.04692	0.10165	0.05534	0.18276	0.09997
						4.77511	0.07116	0.04767	0.10164	0.05528	0.18082	0.09906
						4.78392	0.07061	0.04841	0.10082	0.05561	0.17926	0.09789
						4.79277	0.07031	0.04801	0.09928	0.05603	0.17779	0.09719
						4.80164	0.06969	0.0469	0.09785	0.05581	0.1762	0.09707
						4.81055	0.06898	0.04609	0.09655	0.05487	0.17441	0.09698
						4.81949	0.06849	0.04622	0.09531	0.05376	0.1725	0.09665
						4.82847	0.06791	0.04681	0.09444	0.05306	0.17072	0.09619
						4.83747	0.06737	0.04686	0.09365	0.05266	0.16902	0.09564
						4.84652	0.06702	0.04645	0.09258	0.05223	0.1674	0.09496
						4.85559	0.06673	0.04642	0.09152	0.05213	0.16594	0.09421
						4.8647	0.06665	0.04645	0.09041	0.05229	0.16433	0.09341
						4.87385	0.06646	0.04588	0.08892	0.05217	0.16243	0.0927
						4.88302	0.06583	0.04552	0.08744	0.05166	0.16069	0.09221
						4.89224	0.06508	0.04586	0.08654	0.05094	0.15921	0.09173
						4.90149	0.06466	0.0457	0.08626	0.0503	0.15774	0.09125
						4.91077	0.0643	0.04469	0.08595	0.05004	0.15628	0.09096
						4.92009	0.06401	0.04392	0.08523	0.04986	0.15481	0.09069
						4.92944	0.06376	0.04383	0.08432	0.04925	0.15315	0.09021
						4.93883	0.06312	0.04374	0.0834	0.04891	0.15161	0.08969
						4.94826	0.06232	0.04324	0.08258	0.04925	0.1503	0.08927
						4.95772	0.06199	0.04275	0.08205	0.0495	0.14867	0.08875
						4.96721	0.06148	0.04267	0.08145	0.04924	0.14678	0.08805
						4.97675	0.06088	0.04294	0.08041	0.04883	0.14532	0.08752
						4.98632	0.06029	0.04318	0.07933	0.04869	0.14427	0.08708
						4.99593	0.06007	0.04278	0.07871	0.04874	0.14328	0.08639
						5.00557	0.05996	0.04165	0.07839	0.04872	0.14211	0.08554
						5.01525	0.0596	0.04058	0.07801	0.04867	0.14065	0.08504
						5.02497	0.05866	0.04037	0.07754	0.04837	0.13912	0.08498
						5.03473	0.0577	0.04064	0.07691	0.04805	0.13752	0.08479
						5.04453	0.05755	0.04085	0.07595	0.04829	0.13558	0.08424
						5.05436	0.05776	0.04106	0.07487	0.04852	0.1337	0.08365
						5.06423	0.05797	0.0411	0.07403	0.04785	0.13262	0.08335
						5.07414	0.05782	0.04112	0.07322	0.04673	0.13197	0.08319
						5.08409	0.05712	0.04112	0.07222	0.04619	0.13093	0.08259
						5.09408	0.05563	0.04097	0.07121	0.04617	0.12979	0.08167
						5.10411	0.0545	0.04097	0.07031	0.0458	0.12889	0.08113
						5.11417	0.05383	0.04079	0.06958	0.04502	0.1277	0.08092
						5.12428	0.05354	0.04019	0.06923	0.04433	0.12627	0.08058
						5.13443	0.05351	0.03969	0.06886	0.04399	0.12522	0.08025
						5.14462	0.05351	0.03907	0.06807	0.04401	0.12424	0.07991
						5.15484	0.05264	0.03823	0.06714	0.04417	0.12287	0.07925
						5.16511	0.05227	0.03788	0.06646	0.04428	0.1214	0.07853
						5.17542	0.0522	0.03818	0.06582	0.0441	0.11991	0.07797
						5.18577	0.0512	0.03873	0.06504	0.0437	0.11835	0.07765
						5.19616	0.05023	0.03901	0.06445	0.04337	0.11718	0.07765
						5.2066	0.04977	0.03839	0.06442	0.04323	0.11648	0.07749
						5.21707	0.04961	0.03704	0.06456	0.04332	0.11572	0.07687
						5.22759	0.04976	0.03626	0.06411	0.04344	0.11482	0.07621
						5.23815	0.05048	0.03671	0.06317	0.04332	0.11388	0.07537
						5.24876	0.04936	0.03731	0.06242	0.04288	0.11255	0.0741
						5.2594	0.04797	0.03708	0.06187	0.04239	0.11101	0.0731
						5.27009	0.0478	0.03665	0.06123	0.04222	0.10998	0.07278
						5.28083	0.04841	0.03668	0.06065	0.04205	0.10955	0.07292
						5.2916	0.04892	0.03654	0.06007	0.0414	0.10893	0.07293
						5.30243	0.04798	0.03579	0.05937	0.0408	0.10773	0.07252
						5.31329	0.04724	0.03523	0.05865	0.04074	0.10646	0.07188
						5.3242	0.04699	0.03538	0.05814	0.04061	0.10548	0.07118
						5.33516	0.0463	0.0357	0.05773	0.04001	0.10464	0.07082
						5.34616	0.04635	0.03543	0.05711	0.03954	0.10366	0.07088
						5.3572	0.04556	0.03437	0.05652	0.03967	0.10241	0.07059
						5.36829	0.045	0.03343	0.05604	0.03957	0.10135	0.06978
						5.37943	0.04588	0.03327	0.05544	0.039	0.10056	0.06896
						5.39062	0.04555	0.03374	0.05505	0.03879	0.09961	0.06836
						5.40185	0.0446	0.03401	0.05485	0.03903	0.09861	0.06821
						5.41312	0.04484	0.0334	0.05449	0.03896	0.09793	0.06813
						5.42445	0.04543	0.03267	0.05408	0.03847	0.09724	0.0674
						5.43582	0.0437	0.03318	0.05348	0.03806	0.09629	0.06651
						5.44724	0.04301	0.03443	0.0525	0.03794	0.0954	0.06631
						5.45871	0.04343	0.03496	0.0518	0.03783	0.09451	0.06661
						5.47022	0.04364	0.0343	0.05191	0.03707	0.09362	0.06647
						5.48179	0.04245	0.03333	0.05203	0.03625	0.09282	0.06518
						5.4934	0.04129	0.03267	0.05164	0.03639	0.09201	0.06376
						5.50507	0.04027	0.03201	0.0511	0.03671	0.09108	0.06309
						5.51678	0.0392	0.03153	0.05065	0.03612	0.09025	0.06288
						5.52854	0.03838	0.03169	0.05032	0.03495	0.08976	0.06286
						5.54035	0.03825	0.03199	0.04996	0.03422	0.08933	0.06311
						5.55222	0.03961	0.03145	0.04944	0.03416	0.08873	0.06321
						5.56413	0.0391	0.02998	0.04876	0.03442	0.08832	0.06279
						5.5761	0.03931	0.02847	0.04782	0.03475	0.08773	0.06194
						5.58812	0.03698	0.02793	0.04666	0.03518	0.08626	0.06101
						5.60019	0.03589	0.02843	0.0458	0.03537	0.08492	0.06053
						5.61231	0.03679	0.02938	0.04528	0.03485	0.08444	0.06045
						5.62448	0.03636	0.03011	0.04437	0.03374	0.08438	0.06047
						5.63671	0.0379	0.02965	0.04314	0.03268	0.0843	0.06035
						5.64899	0.03847	0.02834	0.04299	0.03242	0.08383	0.05962
						5.66132	0.0368	0.02799	0.04329	0.03279	0.08317	0.05868
						5.67371	0.0378	0.02823	0.0427	0.03309	0.08255	0.05817
						5.68615	0.03768	0.02793	0.04207	0.03359	0.08205	0.05783
						5.69865	0.03712	0.02713	0.04173	0.03456	0.08182	0.05777
						5.7112	0.03871	0.02641	0.0408	0.03478	0.08146	0.05834
						5.72381	0.03707	0.02656	0.03991	0.03324	0.08037	0.05894
						5.73647	0.03435	0.02722	0.04037	0.03196	0.07923	0.05881
						5.74919	0.03306	0.02773	0.04107	0.03239	0.07873	0.05846
						5.76197	0.03457	0.02847	0.04079	0.03313	0.07839	0.05781
						5.7748	0.03467	0.02897	0.04025	0.03264	0.07747	0.05618
						5.78769	0.03214	0.0288	0.04046	0.03167	0.0763	0.05471
						5.80064	0.0318	0.02885	0.04055	0.03121	0.07549	0.0546
						5.81365	0.03438	0.02931	0.03965	0.03064	0.07525	0.05579
						5.82671	0.03733	0.02941	0.03784	0.02958	0.07508	0.05651
						5.83983	0.03339	0.02882	0.03675	0.02916	0.07428	0.05524
						5.85302	0.03155	0.02831	0.03694	0.02929	0.07379	0.05454
						5.86626	0.03025	0.02736	0.03756	0.02935	0.07415	0.0555
						5.87956	0.03085	0.02532	0.03753	0.02998	0.07444	0.0564
						5.89292	0.03206	0.02356	0.03668	0.03137	0.073	0.05465
						5.90635	0.03008	0.02293	0.03643	0.03216	0.07127	0.0524
						5.91983	0.02927	0.02267	0.03664	0.03192	0.07054	0.052
						5.93338	0.03142	0.02353	0.03691	0.03037	0.0702	0.05291
						5.94699	0.02789	0.0246	0.03649	0.02896	0.06941	0.05282
						5.96066	0.02704	0.02441	0.03531	0.02924	0.06845	0.05146
						5.97439	0.03035	0.02475	0.03391	0.02977	0.06761	0.05053
						5.98819	0.03119	0.02575	0.03325	0.02903	0.06668	0.04995
						6.00205	0.02968	0.02545	0.03404	0.02698	0.06566	0.0488
						6.01598	0.02984	0.02453	0.03481	0.02502	0.06483	0.04758
						6.02997	0.02762	0.02435	0.03434	0.02416	0.06424	0.04768
						6.04402	0.03011	0.02516	0.03289	0.02416	0.06383	0.04935
						6.05814	0.02697	0.02645	0.03155	0.02472	0.06376	0.05017
						6.07233	0.02571	0.02602	0.03126	0.02598	0.06327	0.04803
						6.08659	0.02339	0.02401	0.03047	0.02652	0.06238	0.04597
						6.10091	0.02497	0.02263	0.02886	0.02581	0.06182	0.04527
						6.1153	0.02962	0.02298	0.02896	0.02508	0.06094	0.04487
						6.12975	0.02703	0.02361	0.03112	0.02544	0.05963	0.04394
						6.14428	0.02731	0.02271	0.03206	0.02605	0.05887	0.04318
						6.15887	0.02786	0.02078	0.03125	0.0261	0.05826	0.04285
						6.17354	0.02718	0.01975	0.03004	0.02575	0.05733	0.04292
						6.18827	0.0274	0.0201	0.02893	0.02541	0.05625	0.04276
						6.20308	0.02504	0.02043	0.02823	0.02474	0.05543	0.04168
						6.21795	0.02545	0.02073	0.02796	0.02351	0.05502	0.04034
						6.2329	0.02504	0.02138	0.02756	0.02248	0.0546	0.0392
						6.24792	0.02435	0.02138	0.02693	0.02226	0.05414	0.03831
						6.26301	0.02427	0.02067	0.0264	0.0226	0.05398	0.03777
						6.27817	0.02399	0.02015	0.02626	0.02281	0.05364	0.03742
						6.29341	0.02324	0.01966	0.02666	0.02233	0.0525	0.03701
						6.30873	0.02301	0.01938	0.02762	0.02177	0.05116	0.0367
						6.32411	0.02314	0.02002	0.02837	0.02183	0.05054	0.03668
						6.33957	0.02552	0.02118	0.02783	0.02163	0.05052	0.03685
						6.35511	0.02436	0.02198	0.02643	0.02062	0.05017	0.03702
						6.37073	0.0237	0.02189	0.02582	0.02026	0.04931	0.03701
						6.38642	0.02137	0.02072	0.02567	0.02067	0.04862	0.03675
						6.40219	0.02258	0.01948	0.02486	0.02033	0.04843	0.03688
						6.41803	0.02638	0.01912	0.02396	0.01952	0.0482	0.03796
						6.43396	0.02083	0.01932	0.02523	0.02031	0.04728	0.0377
						6.44997	0.01978	0.01969	0.02674	0.0217	0.04668	0.03639
						6.46605	0.01944	0.01996	0.02629	0.02197	0.04664	0.0362
						6.48222	0.02204	0.01932	0.02422	0.0205	0.04668	0.03743
						6.49846	0.02162	0.01759	0.02285	0.01834	0.046	0.03702
						6.51479	0.01998	0.01739	0.02202	0.01778	0.04486	0.0345
						6.5312	0.0198	0.01859	0.0197	0.01904	0.04401	0.03313
						6.54769	0.01712	0.01969	0.01614	0.02142	0.04327	0.03355
						6.56427	0.01663	0.02019	0.01451	0.02242	0.04225	0.03519
						6.58093	0.01802	0.01975	0.01748	0.01987	0.04095	0.0353
						6.59767	0.01701	0.01843	0.02071	0.01772	0.04045	0.03306
						6.61451	0.0154	0.01662	0.02057	0.01899	0.04091	0.03155
						6.63142	0.02018	0.01454	0.01839	0.02101	0.04102	0.03091
						6.64843	0.01856	0.01388	0.01777	0.02034	0.03983	0.02981
						6.66552	0.0185	0.01476	0.01848	0.01914	0.03853	0.02884
						6.6827	0.02084	0.01546	0.01836	0.01889	0.03725	0.02815
						6.69996	0.02058	0.01545	0.01682	0.01943	0.03587	0.02755
						6.71732	0.02246	0.01629	0.01566	0.02018	0.03459	0.02702
						6.73477	0.01934	0.01739	0.01675	0.01958	0.03364	0.02619
						6.75231	0.01747	0.01698	0.01825	0.01813	0.03329	0.0257
						6.76994	0.01842	0.01584	0.01829	0.01756	0.03338	0.02592
						6.78766	0.0205	0.01536	0.01776	0.0176	0.0332	0.02582
						6.80548	0.01678	0.01569	0.01783	0.01646	0.03253	0.0249
						6.82338	0.01549	0.01551	0.01741	0.01469	0.03203	0.02462
						6.84139	0.0147	0.01411	0.01624	0.0139	0.03182	0.02554
						6.85949	0.01835	0.01174	0.01529	0.0141	0.03153	0.02607
						6.87768	0.01672	0.01064	0.01526	0.01421	0.03088	0.02439
						6.89597	0.01628	0.01221	0.01586	0.01434	0.02996	0.02253
						6.91436	0.01657	0.01414	0.01667	0.0149	0.02881	0.02136
						6.93285	0.01439	0.01385	0.017	0.01548	0.02778	0.02059
						6.95144	0.01521	0.01218	0.01638	0.01561	0.02725	0.02047
						6.97012	0.01554	0.01247	0.01553	0.01548	0.02688	0.02067
						6.98891	0.01569	0.01485	0.01562	0.0153	0.02647	0.02043
						7.0078	0.01654	0.01667	0.01579	0.01505	0.02636	0.02
						7.02679	0.01699	0.01742	0.01495	0.01454	0.02638	0.01984
						7.04589	0.01822	0.01679	0.01413	0.014	0.02581	0.01986
						7.06508	0.01552	0.01417	0.01457	0.01435	0.02469	0.01933
						7.08439	0.01377	0.01132	0.01517	0.0155	0.02394	0.01837
						7.1038	0.0139	0.01037	0.0145	0.0167	0.0237	0.01784
						7.12331	0.01429	0.01083	0.01218	0.01707	0.0238	0.01782
						7.14294	0.01446	0.01048	0.00916	0.01658	0.02374	0.01762
						7.16267	0.0132	0.00962	0.0085	0.0159	0.02275	0.01665
						7.18251	0.0093	0.00943	0.01084	0.01447	0.02121	0.01523
						7.20246	0.00892	0.00949	0.01216	0.01274	0.02012	0.01412
						7.22252	0.00984	0.00962	0.01173	0.01179	0.01937	0.01369
						7.2427	0.01055	0.0098	0.01164	0.01098	0.01882	0.01407
						7.26299	0.01195	0.00964	0.01136	0.00971	0.01864	0.0146
						7.28339	0.01279	0.00887	0.01002	0.00902	0.01851	0.01444
						7.3039	0.01283	0.00819	0.00903	0.00998	0.01819	0.0141
						7.32454	0.01363	0.00775	0.00908	0.0116	0.01795	0.01413
						7.34529	0.01318	0.00721	0.00956	0.01214	0.01769	0.01384
						7.36615	0.0109	0.00721	0.00985	0.01147	0.01717	0.01296
						7.38714	0.00968	0.0081	0.01004	0.01061	0.01666	0.01218
						7.40825	0.00897	0.00899	0.01015	0.0101	0.01625	0.01183
						7.42947	0.00886	0.00918	0.00935	0.0102	0.01567	0.01164
						7.45082	0.00965	0.00979	0.00707	0.01066	0.01498	0.01125
						7.47229	0.01044	0.0114	0.00475	0.01105	0.01437	0.01077
						7.49389	0.00975	0.01205	0.00437	0.01111	0.01379	0.01063
						7.51561	0.00903	0.01072	0.00545	0.01072	0.01322	0.0107
						7.53746	0.00825	0.00915	0.00694	0.01006	0.0128	0.01063
						7.55943	0.00774	0.00897	0.00824	0.01003	0.01257	0.01033
						7.58154	0.00718	0.00953	0.00846	0.0106	0.0122	0.00963
						7.60377	0.00652	0.00932	0.00819	0.01008	0.01136	0.00856
						7.62614	0.00646	0.00754	0.0088	0.00825	0.01042	0.00779
						7.64863	0.00657	0.00516	0.00928	0.00707	0.00977	0.00759
						7.67126	0.00693	0.00414	0.00814	0.00716	0.00929	0.00749
						7.69402	0.00751	0.00473	0.00665	0.00796	0.00872	0.00719
						7.71692	0.00764	0.00547	0.00604	0.00891	0.00811	0.007
						7.73996	0.0071	0.00608	0.00544	0.0093	0.00776	0.00692
						7.76313	0.00601	0.00732	0.00535	0.00927	0.00776	0.00657
						7.78644	0.00417	0.0084	0.0067	0.00935	0.00782	0.0062
						7.8099	0.00309	0.00774	0.00758	0.00845	0.00756	0.00628
						7.83349	0.00461	0.00614	0.00646	0.00643	0.00703	0.00645
						7.85723	0.00729	0.00641	0.00447	0.0059	0.00657	0.00617
						7.88111	0.00819	0.00816	0.00305	0.00796	0.00617	0.00552
						7.90514	0.00736	0.00815	0.00257	0.01087	0.00574	0.00498
						7.92932	0.00628	0.00655	0.00258	0.01249	0.00544	0.00458
						7.95364	0.005	0.00556	0.00301	0.01159	0.00522	0.00413
						7.97811	0.0043	0.00533	0.00433	0.00896	0.00486	0.00382
						8.00273	0.00506	0.00443	0.00543	0.00715	0.00434	0.00373
						8.02751	0.00612	0.00224	0.00463	0.00694	0.00396	0.0035
						8.05244	0.00587	0.000255959	0.00285	0.00594	0.00369	0.00312
						8.07753	0.00523	0	0.0024	0.00312	0.00318	0.00289
						8.10277	0.00661	0.0017	0.00267	0.000654854	0.00263	0.00248
						8.12817	0.00939	0.00413	0.00159	0	0.00225	0.00173
						8.15373	0.01081	0.00625	0	0.00119	0.00184	0.00133
						8.17945	0.00998	0.00822	6.68666e-05	0.00369	0.00129	0.00148
						8.20534	0.00729	0.00831	0.00217	0.00661	0.000809662	0.00168
						8.23138	0.0042	0.00646	0.00442	0.00938	0.000497605	0.00156
						8.2576	0.00245	0.00515	0.0048	0.01083	0.000295189	0.00106
						8.28398	0.00131	0.00513	0.00342	0.01032	0.000143378	0.000445652
						8.31053	0	0.00736	0.0004012	0.00873	0	0

## Sheet: Fig. S8
Fig. S8b				Fig. S8c				Fig. S8d
d (m)	h (m)			d (m)	h (m)			d (m)	h (m)
0	0			0	0			0	0
1.19325e-07	-2.58e-10			1.18673e-07	-8.06e-10			7.86055e-08	-2.046e-10
2.3865e-07	-4.39e-10			2.37346e-07	-1.28e-10			1.57211e-07	-4.099e-10
3.57975e-07	-9.74e-10			3.56019e-07	-1.723e-09			2.35816e-07	-3.435e-10
4.773e-07	1.05e-10			4.74692e-07	-4.71e-10			3.14422e-07	2.817e-10
5.96625e-07	7.05e-10			5.93365e-07	-2.675e-09			3.93027e-07	1.0788e-09
7.1595e-07	9.43e-10			7.12038e-07	-2.965e-09			4.71633e-07	1.4857e-09
8.35274e-07	2.973e-09			8.30711e-07	-1.239e-09			5.50238e-07	1.0293e-09
9.54599e-07	4.795e-09			9.49384e-07	-3.622e-09			6.28844e-07	-6.74e-11
1.07392e-06	3.863e-09			1.06806e-06	-2.937e-09			7.07449e-07	-4.118e-10
1.19325e-06	5.343e-09			1.18673e-06	-1.762e-09			7.86055e-07	-2.87e-10
1.31257e-06	3.476e-09			1.3054e-06	2.243e-09			8.6466e-07	-4.495e-10
1.4319e-06	3.818e-09			1.42408e-06	3.105e-09			9.43266e-07	-4.336e-10
1.55122e-06	2.593e-09			1.54275e-06	2.458e-09			1.02187e-06	-4.476e-10
1.67055e-06	3.472e-09			1.66142e-06	-1.021e-09			1.10048e-06	-4.471e-10
1.78987e-06	4.279e-09			1.7801e-06	-5.091e-09			1.17908e-06	-1.076e-10
1.9092e-06	2.729e-09			1.89877e-06	-5.505e-09			1.25769e-06	4.03e-11
2.02852e-06	2.487e-09			2.01744e-06	-1.732e-09			1.33629e-06	6.3e-11
2.14785e-06	2.244e-09			2.13611e-06	1.497e-09			1.4149e-06	1.203e-10
2.26717e-06	1.007e-09			2.25479e-06	-4.88e-10			1.4935e-06	1.352e-10
2.3865e-06	1.028e-09			2.37346e-06	-1.417e-09			1.57211e-06	1.429e-10
2.50582e-06	-1e-11			2.49213e-06	-1.307e-09			1.65071e-06	4.6e-11
2.62515e-06	-1.269e-09			2.61081e-06	8.6e-10			1.72932e-06	-8.66e-11
2.74447e-06	1.297e-09			2.72948e-06	3.584e-09			1.80793e-06	-5.8e-11
2.8638e-06	5.423e-09			2.84815e-06	4.96e-10			1.88653e-06	1.584e-10
2.98312e-06	4.643e-09			2.96682e-06	-2.654e-09			1.96514e-06	5.173e-10
3.10245e-06	3.44e-09			3.0855e-06	-2.719e-09			2.04374e-06	3.747e-10
3.22177e-06	5.657e-09			3.20417e-06	-7.97e-10			2.12235e-06	6.165e-10
3.3411e-06	7.832e-09			3.32284e-06	2.876e-09			2.20095e-06	8.698e-10
3.46042e-06	1.2665e-08			3.44152e-06	2.0946e-08			2.27956e-06	2.0486e-09
3.57975e-06	2.1306e-08			3.56019e-06	5.72149e-08			2.35816e-06	5.6285e-09
3.69907e-06	2.3055e-08			3.67886e-06	9.16332e-08			2.43677e-06	1.09033e-08
3.8184e-06	1.8695e-08			3.79754e-06	1.18911e-07			2.51538e-06	1.83659e-08
3.93772e-06	1.8122e-08			3.91621e-06	1.47216e-07			2.59398e-06	2.70161e-08
4.05705e-06	2.2835e-08			4.03488e-06	1.70209e-07			2.67259e-06	3.23689e-08
4.17637e-06	2.0845e-08			4.15355e-06	2.05946e-07			2.75119e-06	3.37339e-08
4.2957e-06	1.8602e-08			4.27223e-06	2.25891e-07			2.8298e-06	3.32611e-08
4.41502e-06	2.2618e-08			4.3909e-06	2.34832e-07			2.9084e-06	3.31804e-08
4.53435e-06	2.686e-08			4.50957e-06	2.51915e-07			2.98701e-06	3.38833e-08
4.65367e-06	3.0761e-08			4.62825e-06	2.58445e-07			3.06561e-06	3.51052e-08
4.773e-06	3.1041e-08			4.74692e-06	2.7714e-07			3.14422e-06	3.58543e-08
4.89232e-06	2.457e-08			4.86559e-06	2.91098e-07			3.22282e-06	3.55406e-08
5.01165e-06	2.7376e-08			4.98427e-06	3.01196e-07			3.30143e-06	3.46318e-08
5.13097e-06	2.7988e-08			5.10294e-06	3.03164e-07			3.38004e-06	3.46705e-08
5.2503e-06	2.1004e-08			5.22161e-06	3.02884e-07			3.45864e-06	3.52475e-08
5.36962e-06	2.2786e-08			5.34029e-06	3.04057e-07			3.53725e-06	3.55323e-08
5.48895e-06	2.2345e-08			5.45896e-06	3.05835e-07			3.61585e-06	3.57821e-08
5.60827e-06	1.9877e-08			5.57763e-06	3.06175e-07			3.69446e-06	3.55134e-08
5.7276e-06	2.4041e-08			5.69631e-06	3.08035e-07			3.77306e-06	3.54062e-08
5.84692e-06	2.3944e-08			5.81498e-06	3.10496e-07			3.85167e-06	3.51646e-08
5.96625e-06	2.3541e-08			5.93365e-06	3.19115e-07			3.93027e-06	3.47522e-08
6.08557e-06	2.0886e-08			6.05232e-06	3.24064e-07			4.00888e-06	3.52044e-08
6.20489e-06	2.5624e-08			6.171e-06	3.11449e-07			4.08748e-06	3.68253e-08
6.32422e-06	2.9076e-08			6.28967e-06	3.06859e-07			4.16609e-06	3.73786e-08
6.44354e-06	2.373e-08			6.40834e-06	3.08135e-07			4.2447e-06	3.63068e-08
6.56287e-06	2.3188e-08			6.52702e-06	3.08665e-07			4.3233e-06	3.57198e-08
6.68219e-06	2.3057e-08			6.64569e-06	3.12976e-07			4.40191e-06	3.49747e-08
6.80152e-06	2.1039e-08			6.76436e-06	3.13376e-07			4.48051e-06	3.42441e-08
6.92084e-06	1.8918e-08			6.88304e-06	3.08996e-07			4.55912e-06	3.40637e-08
7.04017e-06	1.9821e-08			7.00171e-06	3.06224e-07			4.63772e-06	3.43413e-08
				7.12038e-06	3.05682e-07			4.71633e-06	3.45019e-08
				7.23906e-06	3.07011e-07
				7.35773e-06	3.06599e-07
				7.4764e-06	3.06364e-07
				7.59508e-06	3.05721e-07
				7.71375e-06	3.04983e-07
				7.83242e-06	3.07476e-07
				7.95109e-06	3.12477e-07
				8.06977e-06	3.06083e-07

## Sheet: Fig. S9
Fig. S9b
Wavenumber (cm-1)	Intensity
350.022	0
350.987	6.29345e-05
351.951	0.000145657
352.915	0.000234433
353.88	0.000329282
354.844	0.000447332
355.808	0.000615433
356.772	0.000854246
357.736	0.00116
358.701	0.00152
359.665	0.0019
360.629	0.00224
361.594	0.00255
362.558	0.00282
363.522	0.00308
364.486	0.00334
365.45	0.00362
366.415	0.0039
367.379	0.00415
368.343	0.00435
369.308	0.00448
370.272	0.00456
371.236	0.00464
372.2	0.00477
373.164	0.005
374.129	0.00535
375.093	0.00582
376.057	0.0064
377.022	0.00705
377.986	0.00775
378.95	0.00844
379.914	0.0091
380.878	0.00971
381.843	0.01024
382.807	0.01072
383.771	0.01119
384.736	0.0117
385.7	0.01231
386.664	0.01304
387.628	0.01386
388.592	0.01468
389.557	0.01537
390.521	0.01583
391.485	0.01597
392.45	0.01582
393.414	0.01546
394.378	0.01506
395.342	0.01481
396.307	0.01487
397.271	0.01535
398.235	0.01629
399.199	0.01769
400.163	0.01946
401.128	0.02148
402.092	0.02363
403.056	0.02576
404.02	0.02774
404.985	0.0295
405.949	0.03101
406.913	0.03229
407.877	0.03342
408.842	0.03446
409.806	0.03542
410.77	0.03624
411.734	0.03679
412.699	0.03692
413.663	0.03652
414.627	0.03559
415.591	0.0343
416.556	0.03294
417.52	0.03185
418.484	0.03136
419.449	0.03166
420.413	0.0328
421.377	0.03466
422.341	0.03703
423.305	0.03965
424.27	0.04232
425.234	0.04488
426.198	0.04723
427.162	0.04933
428.127	0.05116
429.091	0.0527
430.055	0.05397
431.019	0.05499
431.984	0.05585
432.948	0.05662
433.912	0.05738
434.876	0.05815
435.841	0.05891
436.805	0.05961
437.769	0.06019
438.733	0.0606
439.698	0.06086
440.662	0.06105
441.626	0.06128
442.59	0.06165
443.555	0.06225
444.519	0.06308
445.483	0.06411
446.447	0.06525
447.412	0.06641
448.376	0.06747
449.34	0.06831
450.304	0.06883
451.269	0.06897
452.233	0.06871
453.197	0.06811
454.161	0.06731
455.126	0.06653
456.09	0.06601
457.054	0.06597
458.018	0.06654
458.983	0.06774
459.947	0.06944
460.911	0.07144
461.875	0.07348
462.84	0.07533
463.804	0.0768
464.768	0.0778
465.732	0.0783
466.697	0.07837
467.661	0.0781
468.625	0.07766
469.589	0.07725
470.554	0.07706
471.518	0.07728
472.482	0.07804
473.446	0.07937
474.411	0.0812
475.375	0.08335
476.339	0.0856
477.303	0.0877
478.268	0.08947
479.232	0.09084
480.196	0.09183
481.16	0.09256
482.125	0.09319
483.089	0.09387
484.053	0.09472
485.017	0.09575
485.982	0.09692
486.946	0.09817
487.91	0.0994
488.874	0.10057
489.839	0.10168
490.803	0.1028
491.767	0.10398
492.731	0.10527
493.696	0.10665
494.66	0.10807
495.624	0.10939
496.588	0.11048
497.553	0.11123
498.517	0.11166
499.481	0.11182
500.445	0.11189
501.41	0.11206
502.374	0.11249
503.338	0.11329
504.302	0.11448
505.267	0.116
506.231	0.11777
507.195	0.11967
508.159	0.12157
509.124	0.12337
510.088	0.12495
511.052	0.1262
512.016	0.12702
512.981	0.1274
513.945	0.12741
514.909	0.12726
515.873	0.12719
516.838	0.12749
517.802	0.12834
518.766	0.12979
519.73	0.13174
520.695	0.13395
521.659	0.13616
522.623	0.13817
523.587	0.13994
524.552	0.14158
525.516	0.14326
526.48	0.14516
527.444	0.1474
528.409	0.14991
529.373	0.15254
530.337	0.15507
531.301	0.15731
532.266	0.15918
533.23	0.1607
534.194	0.16198
535.158	0.16316
536.123	0.16432
537.087	0.16549
538.051	0.16661
539.015	0.1676
539.98	0.1684
540.944	0.16896
541.908	0.1693
542.872	0.16949
543.837	0.16959
544.801	0.16967
545.765	0.16982
546.729	0.17007
547.694	0.1705
548.658	0.17113
549.622	0.17198
550.586	0.17303
551.551	0.17418
552.515	0.17536
553.479	0.17646
554.443	0.17744
555.408	0.17828
556.372	0.17902
557.336	0.17972
558.3	0.18042
559.265	0.18111
560.229	0.18173
561.193	0.18222
562.157	0.18251
563.122	0.18261
564.086	0.18257
565.05	0.1825
566.014	0.18253
566.979	0.18275
567.943	0.18319
568.907	0.18381
569.871	0.18454
570.836	0.18529
571.8	0.186
572.764	0.18663
573.728	0.18722
574.693	0.18778
575.657	0.18836
576.621	0.18902
577.585	0.18978
578.55	0.19068
579.514	0.19174
580.478	0.19299
581.442	0.1944
582.407	0.19594
583.371	0.19751
584.335	0.199
585.299	0.20031
586.264	0.20136
587.228	0.20215
588.192	0.20271
589.156	0.20315
590.121	0.2036
591.085	0.20419
592.049	0.20499
593.013	0.20603
593.978	0.20728
594.942	0.20866
595.906	0.2101
596.87	0.2115
597.835	0.21283
598.799	0.21406
599.763	0.21525
600.727	0.21643
601.692	0.21766
602.656	0.21897
603.62	0.22038
604.584	0.22184
605.549	0.22332
606.513	0.22477
607.477	0.22614
608.441	0.2274
609.406	0.22853
610.37	0.22951
611.334	0.23033
612.298	0.23098
613.263	0.23149
614.227	0.23193
615.191	0.23243
616.155	0.23315
617.12	0.23422
618.084	0.23574
619.048	0.23767
620.012	0.23986
620.977	0.24211
621.941	0.24419
622.905	0.24595
623.869	0.24733
624.834	0.2484
625.798	0.24931
626.762	0.25016
627.726	0.25101
628.691	0.2518
629.655	0.25241
630.619	0.2527
631.583	0.25261
632.548	0.25218
633.512	0.25154
634.476	0.25087
635.44	0.25031
636.404	0.2499
637.369	0.24958
638.333	0.2492
639.297	0.24863
640.262	0.24777
641.226	0.24661
642.19	0.24518
643.154	0.24355
644.119	0.24175
645.083	0.2398
646.047	0.23774
647.011	0.23563
647.976	0.23365
648.94	0.232
649.904	0.23088
650.868	0.23038
651.832	0.23045
652.797	0.23092
653.761	0.2316
654.725	0.23238
655.69	0.23332
656.654	0.23463
657.618	0.2365
658.582	0.2389
659.547	0.24138
660.511	0.24305
661.475	0.24274
662.439	0.23937
663.404	0.2324
664.368	0.22219
665.332	0.21009
666.296	0.19819
667.26	0.18884
668.225	0.18396
669.189	0.18451
670.153	0.19021
671.118	0.19967
672.082	0.2108
673.046	0.22148
674.01	0.2301
674.975	0.23589
675.939	0.23897
676.903	0.24012
677.867	0.24031
678.832	0.24041
679.796	0.24093
680.76	0.242
681.724	0.24349
682.688	0.2452
683.653	0.247
684.617	0.24892
685.581	0.25107
686.545	0.25357
687.51	0.25649
688.474	0.25976
689.438	0.26328
690.403	0.26691
691.367	0.2706
692.331	0.27434
693.295	0.27816
694.26	0.28208
695.224	0.28606
696.188	0.28999
697.152	0.29377
698.116	0.29728
699.081	0.3005
700.045	0.30344
701.009	0.30617
701.973	0.30876
702.938	0.31124
703.902	0.31357
704.866	0.31571
705.831	0.31763
706.795	0.31935
707.759	0.32092
708.723	0.3224
709.688	0.32383
710.652	0.32516
711.616	0.32626
712.58	0.32698
713.544	0.32715
714.509	0.32673
715.473	0.32577
716.437	0.32448
717.402	0.32314
718.366	0.32206
719.33	0.3215
720.294	0.32163
721.259	0.32245
722.223	0.32385
723.187	0.32562
724.151	0.32751
725.115	0.32925
726.08	0.33065
727.044	0.33162
728.008	0.33215
728.972	0.33233
729.937	0.33232
730.901	0.33226
731.865	0.33226
732.83	0.33237
733.794	0.33254
734.758	0.33271
735.722	0.33279
736.687	0.33277
737.651	0.33265
738.615	0.33249
739.579	0.33238
740.543	0.33236
741.508	0.33247
742.472	0.33268
743.436	0.33294
744.4	0.33321
745.365	0.33348
746.329	0.33375
747.293	0.33402
748.257	0.33431
749.222	0.33459
750.186	0.33485
751.15	0.33504
752.115	0.33516
753.079	0.33525
754.043	0.33535
755.007	0.3355
755.971	0.33576
756.936	0.33609
757.9	0.33647
758.864	0.33684
759.828	0.33715
760.793	0.33741
761.757	0.33764
762.721	0.33789
763.686	0.3382
764.65	0.33857
765.614	0.33898
766.578	0.33938
767.543	0.33975
768.507	0.34007
769.471	0.34034
770.435	0.34059
771.399	0.34084
772.364	0.34108
773.328	0.34128
774.292	0.34142
775.256	0.34147
776.221	0.34144
777.185	0.34137
778.149	0.34129
779.114	0.34125
780.078	0.34122
781.042	0.34119
782.006	0.34111
782.971	0.34093
783.935	0.34066
784.899	0.34031
785.863	0.33992
786.827	0.3395
787.792	0.33906
788.756	0.33857
789.72	0.33798
790.684	0.33728
791.649	0.33647
792.613	0.33559
793.577	0.33471
794.541	0.33389
795.506	0.33317
796.47	0.33255
797.434	0.33203
798.398	0.33159
799.363	0.33123
800.327	0.33098
801.291	0.33086
802.255	0.33091
803.22	0.33112
804.184	0.33146
805.148	0.33188
806.112	0.33234
807.077	0.33283
808.041	0.33334
809.005	0.3339
809.97	0.33453
810.934	0.3352
811.898	0.33589
812.862	0.33653
813.826	0.3371
814.791	0.33756
815.755	0.33795
816.719	0.33831
817.683	0.33868
818.648	0.33907
819.612	0.33948
820.576	0.33988
821.54	0.34026
822.505	0.34059
823.469	0.34091
824.433	0.34125
825.398	0.34163
826.362	0.34206
827.326	0.34252
828.29	0.34295
829.254	0.34331
830.219	0.3436
831.183	0.34383
832.147	0.34404
833.111	0.34426
834.076	0.34451
835.04	0.34476
836.004	0.34501
836.968	0.34521
837.933	0.34537
838.897	0.34552
839.861	0.3457
840.825	0.34594
841.79	0.34627
842.754	0.34667
843.718	0.34709
844.682	0.34751
845.647	0.34791
846.611	0.34831
847.575	0.34874
848.539	0.34924
849.504	0.34982
850.468	0.35048
851.432	0.35118
852.396	0.35188
853.361	0.35259
854.325	0.35332
855.289	0.35408
856.253	0.35492
857.218	0.35584
858.182	0.3568
859.146	0.35778
860.11	0.35874
861.075	0.35965
862.039	0.36055
863.003	0.36145
863.967	0.3624
864.932	0.36339
865.896	0.3644
866.86	0.3654
867.824	0.36634
868.789	0.36721
869.753	0.36801
870.717	0.3688
871.681	0.36959
872.646	0.37041
873.61	0.37124
874.574	0.37205
875.538	0.37281
876.503	0.37352
877.467	0.37419
878.431	0.37486
879.395	0.37557
880.36	0.37634
881.324	0.37715
882.288	0.37797
883.252	0.37877
884.217	0.37952
885.181	0.38026
886.145	0.38102
887.109	0.38182
888.074	0.3827
889.038	0.38363
890.002	0.38459
890.966	0.38552
891.931	0.38644
892.895	0.38734
893.859	0.38827
894.823	0.38925
895.788	0.3903
896.752	0.39142
897.716	0.39256
898.68	0.39368
899.645	0.39479
900.609	0.39588
901.573	0.397
902.537	0.39818
903.502	0.39943
904.466	0.40073
905.43	0.40206
906.394	0.40336
907.359	0.40464
908.323	0.4059
909.287	0.40719
910.251	0.40852
911.216	0.40992
912.18	0.41135
913.144	0.41279
914.108	0.41418
915.073	0.41553
916.037	0.41684
917.001	0.41816
917.965	0.41952
918.93	0.42094
919.894	0.4224
920.858	0.42387
921.822	0.42532
922.787	0.42673
923.751	0.4281
924.715	0.42948
925.679	0.4309
926.644	0.43236
927.608	0.43385
928.572	0.43533
929.536	0.43677
930.501	0.43813
931.465	0.43944
932.429	0.44072
933.393	0.44202
934.358	0.44335
935.322	0.44469
936.286	0.44601
937.25	0.44728
938.215	0.44849
939.179	0.44965
940.143	0.45079
941.107	0.45195
942.072	0.45315
943.036	0.45436
944	0.45556
944.964	0.45671
945.929	0.4578
946.893	0.45886
947.857	0.45991
948.821	0.461
949.786	0.46215
950.75	0.46333
951.714	0.46452
952.678	0.46568
953.643	0.46678
954.607	0.46785
955.571	0.46893
956.535	0.47005
957.5	0.47124
958.464	0.47248
959.428	0.47373
960.392	0.47496
961.357	0.47617
962.321	0.47735
963.285	0.47856
964.249	0.47982
965.214	0.48115
966.178	0.48253
967.142	0.48392
968.106	0.48527
969.071	0.48659
970.035	0.48788
970.999	0.48919
971.963	0.49056
972.928	0.49202
973.892	0.49354
974.856	0.49508
975.82	0.49657
976.784	0.49799
977.749	0.49932
978.713	0.50058
979.677	0.50177
980.642	0.50292
981.606	0.50399
982.57	0.50497
983.534	0.50583
984.499	0.50657
985.463	0.50721
986.427	0.50781
987.391	0.50842
988.356	0.50905
989.32	0.5097
990.284	0.51033
991.248	0.51091
992.212	0.51143
993.177	0.5119
994.141	0.51235
995.105	0.51282
996.07	0.5133
997.034	0.51378
997.998	0.51421
998.962	0.51455
999.927	0.51479
1000.89	0.51492
1001.86	0.51498
1002.82	0.51499
1003.78	0.51497
1004.75	0.51489
1005.71	0.51471
1006.68	0.51442
1007.64	0.51399
1008.61	0.51346
1009.57	0.5129
1010.53	0.51233
1011.5	0.5118
1012.46	0.5113
1013.43	0.51078
1014.39	0.51024
1015.36	0.50966
1016.32	0.50908
1017.28	0.50855
1018.25	0.5081
1019.21	0.50777
1020.18	0.50754
1021.14	0.50735
1022.1	0.50718
1023.07	0.507
1024.03	0.50681
1025	0.50665
1025.96	0.50654
1026.93	0.50648
1027.89	0.50646
1028.85	0.50643
1029.82	0.50633
1030.78	0.50617
1031.75	0.50594
1032.71	0.50568
1033.67	0.50544
1034.64	0.50522
1035.6	0.505
1036.57	0.50474
1037.53	0.5044
1038.5	0.50398
1039.46	0.50349
1040.42	0.503
1041.39	0.50255
1042.35	0.50217
1043.32	0.50184
1044.28	0.50154
1045.25	0.50122
1046.21	0.50087
1047.17	0.50051
1048.14	0.50018
1049.1	0.4999
1050.07	0.49967
1051.03	0.49949
1052	0.49929
1052.96	0.49903
1053.92	0.49869
1054.89	0.49829
1055.85	0.49787
1056.82	0.49746
1057.78	0.49708
1058.75	0.49671
1059.71	0.49631
1060.67	0.49584
1061.64	0.49528
1062.6	0.49466
1063.57	0.49404
1064.53	0.49346
1065.49	0.49296
1066.46	0.49252
1067.42	0.49212
1068.39	0.49171
1069.35	0.4913
1070.32	0.49089
1071.28	0.49055
1072.24	0.49033
1073.21	0.49025
1074.17	0.49032
1075.14	0.4905
1076.1	0.49078
1077.07	0.49114
1078.03	0.49159
1078.99	0.49215
1079.96	0.49285
1080.92	0.49367
1081.89	0.49458
1082.85	0.49551
1083.82	0.4964
1084.78	0.49725
1085.74	0.49805
1086.71	0.49884
1087.67	0.49967
1088.64	0.50056
1089.6	0.50149
1090.57	0.50244
1091.53	0.50337
1092.49	0.5043
1093.46	0.50524
1094.42	0.50624
1095.39	0.50735
1096.35	0.50857
1097.32	0.50988
1098.28	0.51125
1099.24	0.51264
1100.21	0.51402
1101.17	0.51543
1102.14	0.5169
1103.1	0.51846
1104.07	0.52012
1105.03	0.52186
1105.99	0.52361
1106.96	0.52535
1107.92	0.52704
1108.89	0.52873
1109.85	0.53044
1110.82	0.53222
1111.78	0.53408
1112.74	0.53598
1113.71	0.53789
1114.67	0.53977
1115.64	0.54161
1116.6	0.54344
1117.57	0.54531
1118.53	0.54728
1119.49	0.54935
1120.46	0.55151
1121.42	0.55369
1122.39	0.55586
1123.35	0.55799
1124.32	0.56009
1125.28	0.56223
1126.24	0.56445
1127.21	0.56678
1128.17	0.56922
1129.14	0.57174
1130.1	0.57428
1131.06	0.57681
1132.03	0.57932
1132.99	0.58182
1133.96	0.5843
1134.92	0.58674
1135.89	0.5891
1136.85	0.59134
1137.81	0.59345
1138.78	0.59543
1139.74	0.59737
1140.71	0.59934
1141.67	0.6014
1142.63	0.60358
1143.6	0.60584
1144.56	0.60813
1145.53	0.61039
1146.49	0.6126
1147.46	0.61478
1148.42	0.61695
1149.38	0.61917
1150.35	0.62145
1151.31	0.62376
1152.28	0.62606
1153.24	0.62832
1154.21	0.63051
1155.17	0.63264
1156.13	0.63474
1157.1	0.63682
1158.06	0.6389
1159.03	0.64094
1159.99	0.6429
1160.96	0.64477
1161.92	0.64656
1162.88	0.64832
1163.85	0.65011
1164.81	0.65196
1165.78	0.65387
1166.74	0.65578
1167.71	0.65763
1168.67	0.65934
1169.63	0.66088
1170.6	0.66229
1171.56	0.6636
1172.53	0.66486
1173.49	0.66609
1174.46	0.66729
1175.42	0.66844
1176.38	0.66955
1177.35	0.6707
1178.31	0.67196
1179.28	0.67345
1180.24	0.67524
1181.2	0.67735
1182.17	0.67969
1183.13	0.68215
1184.1	0.68459
1185.06	0.68692
1186.03	0.68911
1186.99	0.69114
1187.95	0.69305
1188.92	0.69486
1189.88	0.69655
1190.85	0.69808
1191.81	0.69943
1192.78	0.70059
1193.74	0.70161
1194.7	0.70255
1195.67	0.70348
1196.63	0.70445
1197.6	0.70547
1198.56	0.70653
1199.53	0.7076
1200.49	0.70868
1201.45	0.7098
1202.42	0.71099
1203.38	0.71225
1204.35	0.71358
1205.31	0.71493
1206.28	0.71625
1207.24	0.7175
1208.2	0.71868
1209.17	0.71983
1210.13	0.72104
1211.1	0.72237
1212.06	0.72382
1213.03	0.72538
1213.99	0.72699
1214.95	0.72859
1215.92	0.73013
1216.88	0.7316
1217.85	0.73302
1218.81	0.73442
1219.78	0.73581
1220.74	0.73719
1221.7	0.73854
1222.67	0.7399
1223.63	0.74128
1224.6	0.74277
1225.56	0.74441
1226.53	0.74623
1227.49	0.74821
1228.45	0.75025
1229.42	0.75225
1230.38	0.75413
1231.35	0.75585
1232.31	0.75743
1233.28	0.7589
1234.24	0.76031
1235.2	0.76167
1236.17	0.76296
1237.13	0.76411
1238.1	0.7651
1239.06	0.76591
1240.03	0.76659
1240.99	0.76721
1241.95	0.76786
1242.92	0.76859
1243.88	0.7694
1244.85	0.77026
1245.81	0.77112
1246.77	0.77194
1247.74	0.77269
1248.7	0.77336
1249.67	0.7739
1250.63	0.77425
1251.6	0.77432
1252.56	0.774
1253.52	0.7732
1254.49	0.7719
1255.45	0.77019
1256.42	0.76823
1257.38	0.76624
1258.35	0.76451
1259.31	0.76327
1260.27	0.76272
1261.24	0.76295
1262.2	0.7639
1263.17	0.76545
1264.13	0.76735
1265.1	0.76935
1266.06	0.77126
1267.02	0.77298
1267.99	0.77457
1268.95	0.77621
1269.92	0.77812
1270.88	0.78049
1271.85	0.78339
1272.81	0.78673
1273.77	0.79025
1274.74	0.79368
1275.7	0.79674
1276.67	0.79929
1277.63	0.80131
1278.6	0.80289
1279.56	0.80414
1280.52	0.80512
1281.49	0.80583
1282.45	0.8062
1283.42	0.80622
1284.38	0.80594
1285.34	0.80554
1286.31	0.80528
1287.27	0.80543
1288.24	0.80617
1289.2	0.80753
1290.17	0.80938
1291.13	0.8115
1292.09	0.81363
1293.06	0.8156
1294.02	0.81734
1294.99	0.81888
1295.95	0.82031
1296.91	0.82172
1297.88	0.82314
1298.84	0.82455
1299.81	0.8259
1300.77	0.82711
1301.74	0.82812
1302.7	0.82887
1303.66	0.82934
1304.63	0.82946
1305.59	0.82917
1306.56	0.82839
1307.52	0.82707
1308.49	0.82515
1309.45	0.82265
1310.41	0.81962
1311.38	0.81617
1312.34	0.81243
1313.31	0.80866
1314.27	0.80515
1315.24	0.80228
1316.2	0.80049
1317.16	0.80016
1318.13	0.8016
1319.09	0.80489
1320.06	0.80985
1321.02	0.81603
1321.99	0.82279
1322.95	0.8294
1323.91	0.83523
1324.88	0.83985
1325.84	0.84315
1326.81	0.84526
1327.77	0.84645
1328.74	0.84689
1329.7	0.84649
1330.66	0.84475
1331.63	0.84088
1332.59	0.83406
1333.56	0.82382
1334.52	0.81041
1335.48	0.79505
1336.45	0.77982
1337.41	0.7673
1338.38	0.75987
1339.34	0.75909
1340.31	0.76522
1341.27	0.77709
1342.23	0.79243
1343.2	0.80852
1344.16	0.82286
1345.13	0.8338
1346.09	0.84076
1347.06	0.84414
1348.02	0.84493
1348.98	0.8443
1349.95	0.84318
1350.91	0.84207
1351.88	0.84102
1352.84	0.83972
1353.81	0.83762
1354.77	0.834
1355.73	0.82816
1356.7	0.8196
1357.66	0.80823
1358.63	0.79467
1359.59	0.78035
1360.56	0.7674
1361.52	0.75815
1362.48	0.75449
1363.45	0.75717
1364.41	0.7654
1365.38	0.77691
1366.34	0.78851
1367.31	0.79701
1368.27	0.80016
1369.23	0.7973
1370.2	0.78945
1371.16	0.77892
1372.13	0.76857
1373.09	0.76102
1374.06	0.7581
1375.02	0.76049
1375.98	0.76781
1376.95	0.77877
1377.91	0.79148
1378.88	0.80366
1379.84	0.81302
1380.81	0.81765
1381.77	0.81646
1382.73	0.80959
1383.7	0.79851
1384.66	0.78573
1385.63	0.77406
1386.59	0.76568
1387.56	0.7613
1388.52	0.75983
1389.48	0.75876
1390.45	0.75513
1391.41	0.74677
1392.38	0.73328
1393.34	0.71636
1394.31	0.69932
1395.27	0.68599
1396.23	0.67943
1397.2	0.68096
1398.16	0.68995
1399.13	0.70417
1400.09	0.72075
1401.05	0.7371
1402.02	0.75162
1402.98	0.76385
1403.95	0.7742
1404.91	0.78347
1405.88	0.79236
1406.84	0.80118
1407.8	0.80967
1408.77	0.81703
1409.73	0.82196
1410.7	0.82284
1411.66	0.81792
1412.62	0.80579
1413.59	0.78597
1414.55	0.75943
1415.52	0.72888
1416.48	0.69846
1417.45	0.67298
1418.41	0.65669
1419.38	0.65213
1420.34	0.65938
1421.3	0.67609
1422.27	0.69825
1423.23	0.72138
1424.2	0.74176
1425.16	0.75718
1426.12	0.76703
1427.09	0.7718
1428.05	0.77234
1429.02	0.76925
1429.98	0.76264
1430.95	0.75249
1431.91	0.73921
1432.88	0.72417
1433.84	0.70985
1434.8	0.69951
1435.77	0.69637
1436.73	0.7026
1437.7	0.71849
1438.66	0.74213
1439.62	0.76966
1440.59	0.79621
1441.55	0.81706
1442.52	0.82896
1443.48	0.83092
1444.45	0.8244
1445.41	0.81268
1446.37	0.79954
1447.34	0.78782
1448.3	0.77816
1449.27	0.76871
1450.23	0.75574
1451.19	0.73531
1452.16	0.70519
1453.12	0.66635
1454.09	0.62341
1455.05	0.58362
1456.02	0.55478
1456.98	0.54272
1457.94	0.54945
1458.91	0.57259
1459.87	0.60634
1460.84	0.64352
1461.8	0.67782
1462.77	0.70527
1463.73	0.72459
1464.69	0.73621
1465.66	0.74095
1466.62	0.73893
1467.59	0.7294
1468.55	0.71167
1469.52	0.68643
1470.48	0.65675
1471.44	0.62811
1472.41	0.6071
1473.37	0.5995
1474.34	0.60831
1475.3	0.63274
1476.27	0.66851
1477.23	0.70931
1478.19	0.74865
1479.16	0.78145
1480.12	0.80458
1481.09	0.81671
1482.05	0.81749
1483.02	0.80714
1483.98	0.78641
1484.94	0.75719
1485.91	0.72301
1486.87	0.68896
1487.84	0.66075
1488.8	0.64299
1489.77	0.6375
1490.73	0.64253
1491.69	0.65334
1492.66	0.66405
1493.62	0.67011
1494.59	0.67003
1495.55	0.66577
1496.52	0.66136
1497.48	0.66045
1498.44	0.66393
1499.41	0.66888
1500.37	0.66932
1501.34	0.65871
1502.3	0.633
1503.27	0.5929
1504.23	0.54441
1505.19	0.49716
1506.16	0.4614
1507.12	0.44459
1508.09	0.4491
1509.05	0.47176
1510.01	0.50511
1510.98	0.54
1511.94	0.56818
1512.91	0.58428
1513.87	0.58643
1514.84	0.57584
1515.8	0.55576
1516.76	0.53032
1517.73	0.50368
1518.69	0.47967
1519.66	0.46156
1520.62	0.45195
1521.59	0.45246
1522.55	0.46344
1523.51	0.48373
1524.48	0.51075
1525.44	0.54094
1526.41	0.57048
1527.37	0.59605
1528.34	0.61537
1529.3	0.62735
1530.26	0.63189
1531.23	0.6294
1532.19	0.62031
1533.16	0.60478
1534.12	0.58272
1535.09	0.55417
1536.05	0.51987
1537.01	0.48177
1537.98	0.44342
1538.94	0.40965
1539.91	0.38589
1540.87	0.37694
1541.84	0.38563
1542.8	0.41185
1543.76	0.45227
1544.73	0.50094
1545.69	0.55065
1546.66	0.59465
1547.62	0.62797
1548.58	0.64811
1549.55	0.65473
1550.51	0.64878
1551.48	0.63152
1552.44	0.60406
1553.41	0.56764
1554.37	0.52458
1555.33	0.47917
1556.3	0.43787
1557.26	0.40835
1558.23	0.3976
1559.19	0.4095
1560.15	0.4432
1561.12	0.49285
1562.08	0.54906
1563.05	0.60172
1564.01	0.64288
1564.98	0.66891
1565.94	0.68082
1566.9	0.68292
1567.87	0.68052
1568.83	0.67764
1569.8	0.67581
1570.76	0.6743
1571.73	0.67155
1572.69	0.66689
1573.65	0.66158
1574.62	0.65885
1575.58	0.66268
1576.55	0.67612
1577.51	0.6999
1578.48	0.73202
1579.44	0.76836
1580.4	0.80411
1581.37	0.83521
1582.33	0.85934
1583.3	0.87611
1584.26	0.88645
1585.23	0.89186
1586.19	0.89369
1587.15	0.89289
1588.12	0.89013
1589.08	0.8861
1590.05	0.88164
1591.01	0.87769
1591.98	0.87501
1592.94	0.87397
1593.9	0.8744
1594.87	0.87583
1595.83	0.87771
1596.8	0.87968
1597.76	0.88158
1598.72	0.88327
1599.69	0.88447
1600.65	0.88466
1601.62	0.88326
1602.58	0.88002
1603.55	0.87528
1604.51	0.87004
1605.47	0.86561
1606.44	0.8629
1607.4	0.86181
1608.37	0.86096
1609.33	0.85793
1610.3	0.85015
1611.26	0.83593
1612.22	0.81527
1613.19	0.79013
1614.15	0.76396
1615.12	0.74064
1616.08	0.72334
1617.05	0.7136
1618.01	0.711
1618.97	0.71358
1619.94	0.71867
1620.9	0.72397
1621.87	0.7283
1622.83	0.73194
1623.8	0.73632
1624.76	0.74324
1625.72	0.75385
1626.69	0.76766
1627.65	0.78214
1628.62	0.79306
1629.58	0.79556
1630.55	0.78587
1631.51	0.76298
1632.47	0.72974
1633.44	0.69269
1634.4	0.66054
1635.37	0.64163
1636.33	0.64112
1637.3	0.65899
1638.26	0.68974
1639.22	0.72388
1640.19	0.75092
1641.15	0.76264
1642.12	0.75547
1643.08	0.73108
1644.05	0.6951
1645.01	0.65456
1645.97	0.6153
1646.94	0.58046
1647.9	0.55052
1648.87	0.52483
1649.83	0.50345
1650.8	0.48845
1651.76	0.48381
1652.72	0.49389
1653.69	0.52121
1654.65	0.56468
1655.62	0.61916
1656.58	0.6766
1657.55	0.72845
1658.51	0.76814
1659.47	0.79273
1660.44	0.80313
1661.4	0.80279
1662.37	0.79584
1663.33	0.7853
1664.29	0.77238
1665.26	0.75681
1666.22	0.73798
1667.19	0.71612
1668.15	0.69296
1669.12	0.67152
1670.08	0.65523
1671.04	0.64679
1672.01	0.64729
1672.97	0.65592
1673.94	0.67015
1674.9	0.68632
1675.87	0.70026
1676.83	0.70796
1677.79	0.70617
1678.76	0.69311
1679.72	0.66914
1680.69	0.63717
1681.65	0.60269
1682.62	0.57282
1683.58	0.55479
1684.54	0.55394
1685.51	0.57196
1686.47	0.60615
1687.44	0.64978
1688.4	0.69377
1689.37	0.72895
1690.33	0.74827
1691.29	0.74818
1692.26	0.72907
1693.22	0.69456
1694.19	0.65034
1695.15	0.6029
1696.12	0.55845
1697.08	0.52226
1698.04	0.4982
1699.01	0.48848
1699.97	0.49348
1700.94	0.51175
1701.9	0.54037
1702.86	0.57563
1703.83	0.61388
1704.79	0.65218
1705.76	0.68852
1706.72	0.72143
1707.69	0.74932
1708.65	0.76982
1709.61	0.77984
1710.58	0.7763
1711.54	0.75765
1712.51	0.72519
1713.47	0.68386
1714.43	0.64165
1715.4	0.60781
1716.36	0.59039
1717.33	0.59399
1718.29	0.61853
1719.26	0.65953
1720.22	0.70968
1721.18	0.761
1722.15	0.80673
1723.11	0.84229
1724.08	0.8653
1725.04	0.87483
1726.01	0.87067
1726.97	0.85306
1727.93	0.82302
1728.9	0.783
1729.86	0.73735
1730.83	0.69198
1731.79	0.65332
1732.76	0.62674
1733.72	0.61511
1734.68	0.61807
1735.65	0.63243
1736.61	0.65333
1737.58	0.67587
1738.54	0.6963
1739.51	0.71264
1740.47	0.7243
1741.43	0.73141
1742.4	0.73407
1743.36	0.73212
1744.33	0.72543
1745.29	0.71459
1746.26	0.70143
1747.22	0.6891
1748.18	0.68139
1749.15	0.68169
1750.11	0.69181
1751.08	0.71123
1752.04	0.7372
1753.01	0.76542
1753.97	0.79134
1754.93	0.81143
1755.9	0.824
1756.86	0.8295
1757.83	0.83009
1758.79	0.82878
1759.76	0.8284
1760.72	0.83071
1761.68	0.83585
1762.65	0.84226
1763.61	0.84709
1764.58	0.84701
1765.54	0.83922
1766.51	0.82242
1767.47	0.79756
1768.43	0.76792
1769.4	0.73859
1770.36	0.71534
1771.33	0.70316
1772.29	0.70491
1773.26	0.72048
1774.22	0.74686
1775.18	0.77896
1776.15	0.81108
1777.11	0.83847
1778.08	0.85851
1779.04	0.87112
1780	0.87827
1780.97	0.88289
1781.93	0.88749
1782.9	0.89311
1783.86	0.89889
1784.83	0.90242
1785.79	0.90076
1786.75	0.89172
1787.72	0.8749
1788.68	0.85215
1789.65	0.82721
1790.61	0.80472
1791.58	0.78884
1792.54	0.78204
1793.5	0.78445
1794.47	0.79403
1795.43	0.80736
1796.4	0.82096
1797.36	0.83244
1798.33	0.8412
1799.29	0.84831
1800.25	0.85578
1801.22	0.86549
1802.18	0.87815
1803.15	0.8929
1804.11	0.90757
1805.08	0.91954
1806.04	0.92678
1807	0.92873
1807.97	0.92659
1808.93	0.92283
1809.9	0.92038
1810.86	0.92152
1811.82	0.92719
1812.79	0.93679
1813.75	0.94851
1814.72	0.96007
1815.68	0.96944
1816.65	0.97527
1817.61	0.97698
1818.57	0.97451
1819.54	0.96795
1820.5	0.95732
1821.47	0.94265
1822.43	0.92421
1823.4	0.90291
1824.36	0.88045
1825.32	0.85923
1826.29	0.84194
1827.25	0.83097
1828.22	0.82786
1829.18	0.83295
1830.14	0.8454
1831.11	0.8634
1832.07	0.88466
1833.04	0.90668
1834	0.92706
1834.97	0.94359
1835.93	0.9543
1836.89	0.95762
1837.86	0.95264
1838.82	0.93941
1839.79	0.91931
1840.75	0.89503
1841.72	0.87038
1842.68	0.84958
1843.64	0.83643
1844.61	0.83348
1845.57	0.84141
1846.54	0.85894
1847.5	0.8832
1848.47	0.91047
1849.43	0.93702
1850.39	0.9599
1851.36	0.97735
1852.32	0.98893
1853.29	0.99525
1854.25	0.9976
1855.22	0.99746
1856.18	0.99617
1857.14	0.99462
1858.11	0.99307
1859.07	0.99108
1860.04	0.9876
1861	0.98118
1861.96	0.97037
1862.93	0.95434
1863.89	0.93334
1864.86	0.90911
1865.82	0.88479
1866.79	0.86437
1867.75	0.85176
1868.71	0.84976
1869.68	0.85916
1870.64	0.87843
1871.61	0.9041
1872.57	0.93169
1873.54	0.95688
1874.5	0.97664
1875.46	0.98978
1876.43	0.99686
1877.39	0.99961
1878.36	1
1879.32	0.99948
1880.29	0.99857
1881.25	0.9969
1882.21	0.99368
1883.18	0.98823
1884.14	0.98045
1885.11	0.97089
1886.07	0.96068
1887.04	0.95115
1888	0.94347
1888.96	0.93844
1889.93	0.93639
1890.89	0.93725
1891.86	0.94065
1892.82	0.94608
1893.79	0.95291
1894.75	0.96046
1895.71	0.96808
1896.68	0.97522
1897.64	0.98146
1898.61	0.98656
1899.57	0.99038
1900.54	0.99279
1901.5	0.99358
1902.46	0.99251
1903.43	0.98942
1904.39	0.98444
1905.36	0.97815
1906.32	0.97158
1907.29	0.96594
1908.25	0.96227
1909.21	0.96101
1910.18	0.96172
1911.14	0.96314
1912.11	0.96361
1913.07	0.96159
1914.04	0.95628
1915	0.94789
1915.96	0.93762
1916.93	0.92727
1917.89	0.91872
1918.86	0.91339
1919.82	0.91203
1920.79	0.91466
1921.75	0.92076
1922.71	0.92958
1923.68	0.94026
1924.64	0.95193
1925.61	0.96368
1926.57	0.97458
1927.53	0.98374
1928.5	0.99053
1929.46	0.99475
1930.43	0.99671
1931.39	0.99713
1932.36	0.99682
1933.32	0.99629
1934.28	0.99546
1935.25	0.99368
1936.21	0.98995
1937.18	0.98346
1938.14	0.97407
1939.11	0.96254
1940.07	0.95055
1941.03	0.94019
1942	0.93342
1942.96	0.9315
1943.93	0.9346
1944.89	0.9419
1945.86	0.95182
1946.82	0.96258
1947.78	0.97256
1948.75	0.9807
1949.71	0.98653
1950.68	0.99007
1951.64	0.99171
1952.61	0.99199
1953.57	0.9915
1954.53	0.99077
1955.5	0.99021
1956.46	0.99003
1957.43	0.99023
1958.39	0.99048
1959.36	0.99029
1960.32	0.98907
1961.28	0.98641
1962.25	0.98225
1963.21	0.97697
1964.18	0.97141
1965.14	0.96661
1966.1	0.96355
1967.07	0.96291
1968.03	0.9648
1969	0.96885
1969.96	0.97423
1970.93	0.97999
1971.89	0.98522
1972.85	0.98935
1973.82	0.99212
1974.78	0.99364
1975.75	0.99421
1976.71	0.99422
1977.67	0.99401
1978.64	0.99377
1979.6	0.99356
1980.57	0.99327
1981.53	0.99268
1982.5	0.99149
1983.46	0.98937
1984.42	0.98603
1985.39	0.98131
1986.35	0.9753
1987.32	0.96837
1988.28	0.96124
1989.25	0.95486
1990.21	0.95024
1991.17	0.94821
1992.14	0.94918
1993.1	0.95301
1994.07	0.95902
1995.03	0.96613
1996	0.97318
1996.96	0.97921
1997.92	0.98367
1998.89	0.98648
1999.85	0.98795
2000.82	0.98854
2001.78	0.9887
2002.75	0.98871
2003.71	0.98865
2004.67	0.9885
2005.64	0.98821
2006.6	0.98781
2007.57	0.98733
2008.53	0.9868
2009.5	0.98611
2010.46	0.98501
2011.42	0.98319
2012.39	0.98045
2013.35	0.97684
2014.32	0.97276
2015.28	0.96892
2016.24	0.9661
2017.21	0.96493
2018.17	0.96565
2019.14	0.96803
2020.1	0.97147
2021.07	0.9752
2022.03	0.97854
2022.99	0.98111
2023.96	0.98284
2024.92	0.98393
2025.89	0.98463
2026.85	0.98517
2027.82	0.98563
2028.78	0.98597
2029.74	0.98614
2030.71	0.98611
2031.67	0.98593
2032.64	0.98565
2033.6	0.9853
2034.57	0.98478
2035.53	0.98396
2036.49	0.98272
2037.46	0.98104
2038.42	0.97908
2039.39	0.97719
2040.35	0.97575
2041.32	0.97508
2042.28	0.97529
2043.24	0.97626
2044.21	0.9777
2045.17	0.97927
2046.14	0.98067
2047.1	0.98179
2048.07	0.98261
2049.03	0.98321
2049.99	0.98366
2050.96	0.98397
2051.92	0.98413
2052.89	0.98408
2053.85	0.98384
2054.82	0.98345
2055.78	0.98297
2056.74	0.98242
2057.71	0.98174
2058.67	0.9808
2059.64	0.97946
2060.6	0.97772
2061.57	0.97573
2062.53	0.97379
2063.49	0.97232
2064.46	0.97164
2065.42	0.97193
2066.39	0.9731
2067.35	0.97485
2068.32	0.97677
2069.28	0.97849
2070.24	0.97977
2071.21	0.98057
2072.17	0.98096
2073.14	0.98107
2074.1	0.98105
2075.07	0.98096
2076.03	0.98085
2076.99	0.98073
2077.96	0.98064
2078.92	0.98062
2079.89	0.98071
2080.85	0.98087
[truncated: 5,516 more rows]

## Sheet: Fig. S10
Fig. S10
[truncated: 5,435 more rows]

[truncated: 4 more sheets: Fig. S11, Fig. S12, Fig. S13, Fig. S14]
